# Supplementary material for: 4,10,16,22-Tetra­kis(2-chloro­acet­oxy)-6,12,18,24-tetra­meth­oxy-2,8,14,20-tetra­pentyl­resorcin[4]arene
Source: Acta Crystallogr Sect E Struct Rep Online. 2011 Oct 12;67(Pt 11):o2907. doi: 10.1107/S160053681103916X (PMC3247323; doi:10.1107/S160053681103916X)
Supplement: Supplementary file 1 [file e-67-o2907-sup1.cif]

##############################################################################
#                                                                            #
# This CIF contains the data in a paper accepted for publication in          #
# Acta Crystallographica Section E. It conforms to the requirements of       #
# Notes for Authors for Acta Crystallographica Section E, and has been       #
# peer reviewed under the auspices of the IUCr Commission on Journals.       #
#                                                                            #
# Full details of the Crystallographic Information File format               #
# are given in the paper "The Crystallographic Information File (CIF):       #
# a New Standard Archive File for Crystallography" by S. R. Hall, F. H.      #
# Allen and I. D. Brown [Acta Cryst. (1991), A47, 655-685].                  #
#                                                                            #
# The current version of the core CIF dictionary is obtainable from          #
# ftp://ftp.iucr.org/pub/cif_core.dic.                                       #
#                                                                            #
# Software is freely available for graphical display of the structure(s)     #
# in this CIF. For information consult the CIF software page                 #
# http://www.iucr.org/resources/cif/software.                                #
#                                                                            #
# This file may be used for bona fide research purposes within the           #
# scientific community so long as proper attribution is given to the journal # 
# article from which it was obtained.                                        #
#                                                                            #
##############################################################################
data_I
_audit_creation_method     SHELXL-97
_chemical_name_systematic
;
4,10,16,22-Tetrakis(2-chloroacetoxy)-6,12,18,24-tetramethoxy-
2,8,14,20-tetrapentylresorcin[4]arene
;
_chemical_name_common     ?
_chemical_formula_moiety     'C60 H76 Cl4 O12'
_chemical_formula_sum     'C60 H76 Cl4 O12'
_chemical_formula_iupac     'C60 H76 Cl4 O12'
_chemical_formula_weight     1131.01
_chemical_melting_point     464
_symmetry_cell_setting     monoclinic
_symmetry_space_group_name_H-M     'P 21/n'
_symmetry_space_group_name_hall     '-P 2yn'
loop_
    _symmetry_equiv_pos_as_xyz
    'x, y, z'
    '-x+1/2, y+1/2, -z+1/2'
    '-x, -y, -z'
    'x-1/2, -y-1/2, z-1/2'
_cell_length_a     12.4190(5)
_cell_length_b     26.1925(11)
_cell_length_c     19.1638(8)
_cell_angle_alpha     90.00
_cell_angle_beta     107.4070(10)
_cell_angle_gamma     90.00
_cell_volume     5948.2(4)
_cell_formula_units_Z     4
_cell_measurement_reflns_used     37389
_cell_measurement_theta_min     1.55
_cell_measurement_theta_max     27.55
_cell_measurement_temperature     173(2)
_cell_special_details     ?
_exptl_crystal_description     block
_exptl_crystal_colour     colourless
_exptl_crystal_size_max     0.22
_exptl_crystal_size_mid     0.18
_exptl_crystal_size_min     0.16
_exptl_crystal_density_diffrn     1.263
_exptl_crystal_density_meas     ?
_exptl_crystal_density_method     'not measured'
_exptl_crystal_F_000     2400
_exptl_absorpt_coefficient_mu     0.258
_exptl_absorpt_correction_type     multi-scan
_exptl_absorpt_process_details     '(SADABS; Bruker, 2006)'
_exptl_absorpt_correction_T_min     0.9454
_exptl_absorpt_correction_T_max     0.9599
_exptl_special_details     ?
_diffrn_ambient_temperature     173(2)
_diffrn_radiation_type     MoK\a
_diffrn_radiation_wavelength     0.71073
_diffrn_radiation_source     'fine-focus sealed tube'
_diffrn_radiation_monochromator     graphite
_diffrn_measurement_device_type     'Bruker Kappa DUO APEXII'
_diffrn_measurement_method     '0.5\% \f scans and \w'
_diffrn_reflns_number     37389
_diffrn_reflns_av_R_equivalents     0.0371
_diffrn_reflns_av_sigmaI/netI     0.0493
_diffrn_reflns_theta_min     1.55
_diffrn_reflns_theta_max     27.55
_diffrn_reflns_theta_full     27.55
_diffrn_measured_fraction_theta_max     0.998
_diffrn_measured_fraction_theta_full     0.998
_diffrn_reflns_limit_h_min     -16
_diffrn_reflns_limit_h_max     15
_diffrn_reflns_limit_k_min     -26
_diffrn_reflns_limit_k_max     34
_diffrn_reflns_limit_l_min     -24
_diffrn_reflns_limit_l_max     24
_diffrn_standards_number     0
_diffrn_standards_interval_count     0
_diffrn_standards_interval_time     0
_diffrn_standards_decay_%     0
_refine_special_details
;
Refinement of <i>F</i>^2^ against ALL reflections. The weighted <i>R</i>-factor
<i>wR</i> and goodness of fit <i>S</i> are based on <i>F</i>^2^, conventional
<i>R</i>-factors <i>R</i> are based on <i>F</i>, with <i>F</i> set to zero for
negative <i>F</i>^2^. The threshold expression of <i>F</i>^2^ >
\s(<i>F</i>^2^) is used only for calculating <i>R</i>-factors(gt) <i>etc</i>.
and is not relevant to the choice of reflections for refinement.
<i>R</i>-factors based on <i>F</i>^2^ are statistically about twice as large
as those based on <i>F</i>, and <i>R</i>- factors based on ALL data will be
even larger.
;
_reflns_number_total     13698
_reflns_number_gt     8473
_reflns_threshold_expression     I>2sigma(I)
_refine_ls_structure_factor_coef     Fsqd
_refine_ls_matrix_type     full
_refine_ls_R_factor_all     0.1073
_refine_ls_R_factor_gt     0.0632
_refine_ls_wR_factor_gt     0.1718
_refine_ls_wR_factor_ref     0.1986
_refine_ls_goodness_of_fit_ref     1.047
_refine_ls_restrained_S_all     1.051
_refine_ls_number_reflns     13698
_refine_ls_number_parameters     694
_refine_ls_number_restraints     12
_refine_ls_hydrogen_treatment     constr
_refine_ls_weighting_scheme     calc
_refine_ls_weighting_details
         'calc w=1/[\s^2^(Fo^2^)+(0.0967P)^2^+2.9849P] where P=(Fo^2^+2Fc^2^)/3'
_atom_sites_solution_hydrogens     geom
_atom_sites_solution_primary     direct
_atom_sites_solution_secondary     difmap
_refine_ls_shift/su_max     0.001
_refine_ls_shift/su_mean     0.000
_refine_diff_density_max     0.607
_refine_diff_density_min     -0.604
_refine_ls_extinction_method     none
_refine_ls_extinction_coef     0
loop_
    _atom_type_symbol
    _atom_type_description
    _atom_type_scat_dispersion_real
    _atom_type_scat_dispersion_imag
    _atom_type_scat_source
    'C' 'C' 0.0033 0.0016
                         'International Tables Vol C Tables 4.2.6.8 and 6.1.1.4'
    'H' 'H' 0.0000 0.0000
                         'International Tables Vol C Tables 4.2.6.8 and 6.1.1.4'
    'O' 'O' 0.0106 0.0060
                         'International Tables Vol C Tables 4.2.6.8 and 6.1.1.4'
    'Cl' 'Cl' 0.1484 0.1585
                         'International Tables Vol C Tables 4.2.6.8 and 6.1.1.4'
_computing_data_collection     'APEX2 (Bruker, 2006)'
_computing_cell_refinement     'SAINT (Bruker, 2006)'
_computing_data_reduction     'SAINT (Bruker, 2006)'
_computing_structure_solution     'SHELXS97 (Sheldrick, 2008)'
_computing_structure_refinement     'SHELXL97 (Sheldrick, 2008)'
_computing_molecular_graphics     'OLEX2 (Dolomanov <i>et al.</i>, 2009)'
_computing_publication_material     'SHELXL97 (Sheldrick, 2008)'
loop_
    _atom_site_type_symbol
    _atom_site_label
    _atom_site_fract_x
    _atom_site_fract_y
    _atom_site_fract_z
    _atom_site_U_iso_or_equiv
    _atom_site_adp_type
    _atom_site_calc_flag
    _atom_site_refinement_flags
    _atom_site_occupancy
    _atom_site_symmetry_multiplicity
    _atom_site_disorder_assembly
    _atom_site_disorder_group
    Cl Cl2 0.37232(8) 1.17006(3) 0.77801(6) 0.0613(3) Uani d . 1 1 . .
    Cl Cl3 1.02976(8) 0.94705(5) 0.71176(7) 0.0896(4) Uani d . 1 1 . .
    Cl Cl4 0.89879(7) 0.69935(3) 1.22023(5) 0.0568(2) Uani d . 1 1 . .
    O O1 0.58385(17) 0.71264(8) 1.08755(11) 0.0447(5) Uani d . 1 1 . .
    O O2 0.22948(15) 0.80022(9) 1.04907(11) 0.0467(5) Uani d . 1 1 . .
    O O3 0.3177(2) 0.83760(11) 1.15675(14) 0.0655(7) Uani d . 1 1 . .
    O O4 0.28349(16) 0.92378(8) 1.02051(10) 0.0383(4) Uani d . 1 1 . .
    O O5 0.42609(14) 1.04324(7) 0.87884(10) 0.0343(4) Uani d . 1 1 . .
    O O6 0.25737(18) 1.07961(8) 0.82508(15) 0.0590(6) Uani d . 1 1 . .
    O O7 0.48893(17) 1.06167(8) 0.72073(12) 0.0435(5) Uani d . 1 1 . .
    O O8 0.83894(15) 0.97054(8) 0.75480(11) 0.0404(5) Uani d . 1 1 . .
    O O9 0.91678(18) 1.02505(10) 0.84722(13) 0.0604(7) Uani d . 1 1 . .
    O O10 0.88876(17) 0.91723(8) 0.92280(12) 0.0495(5) Uani d . 1 1 . .
    O O11 0.75973(16) 0.80334(7) 1.07790(10) 0.0399(5) Uani d . 1 1 . .
    O O12 0.8927(2) 0.74518(10) 1.07721(13) 0.0610(7) Uani d . 1 1 . .
    C C1 0.5166(2) 0.76784(10) 0.98675(14) 0.0329(6) Uani d . 1 1 . .
    C C2 0.5025(2) 0.74646(10) 1.05024(14) 0.0341(6) Uani d . 1 1 . .
    C C3 0.4093(2) 0.75906(11) 1.07244(15) 0.0366(6) Uani d . 1 1 . .
    H H3 0.4000 0.7449 1.1159 0.044 Uiso calc R 1 1 . .
    C C4 0.3301(2) 0.79262(11) 1.03034(15) 0.0353(6) Uani d . 1 1 . .
    C C5 0.3388(2) 0.81517(10) 0.96691(14) 0.0303(5) Uani d . 1 1 . .
    C C6 0.4356(2) 0.80219(10) 0.94770(14) 0.0310(5) Uani d . 1 1 . .
    H H6 0.4465 0.8178 0.9056 0.037 Uiso calc R 1 1 . .
    C C7 0.2476(2) 0.84855(10) 0.91776(13) 0.0298(5) Uani d . 1 1 . .
    H H7 0.1909 0.8550 0.9444 0.036 Uiso calc R 1 1 . .
    C C8 0.29357(19) 0.90037(10) 0.90445(13) 0.0273(5) Uani d . 1 1 . .
    C C9 0.31071(19) 0.93773(10) 0.95898(13) 0.0294(5) Uani d . 1 1 . .
    C C10 0.3523(2) 0.98547(10) 0.94921(14) 0.0320(6) Uani d . 1 1 . .
    H H10 0.3642 1.0108 0.9863 0.038 Uiso calc R 1 1 . .
    C C11 0.37592(19) 0.99554(10) 0.88454(14) 0.0291(5) Uani d . 1 1 . .
    C C12 0.35850(19) 0.96081(10) 0.82739(13) 0.0277(5) Uani d . 1 1 . .
    C C13 0.31784(19) 0.91312(10) 0.84009(13) 0.0281(5) Uani d . 1 1 . .
    H H13 0.3060 0.8880 0.8029 0.034 Uiso calc R 1 1 . .
    C C14 0.38146(19) 0.97586(10) 0.75646(13) 0.0294(5) Uani d . 1 1 . .
    H H14 0.3520 1.0113 0.7443 0.035 Uiso calc R 1 1 . .
    C C15 0.5075(2) 0.97705(10) 0.76416(13) 0.0289(5) Uani d . 1 1 . .
    C C16 0.5570(2) 1.02006(10) 0.74239(14) 0.0327(6) Uani d . 1 1 . .
    C C17 0.6695(2) 1.01844(11) 0.74282(14) 0.0355(6) Uani d . 1 1 . .
    H H17 0.7041 1.0476 0.7292 0.043 Uiso calc R 1 1 . .
    C C18 0.7296(2) 0.97399(11) 0.76317(14) 0.0340(6) Uani d . 1 1 . .
    C C19 0.6851(2) 0.93042(11) 0.78424(14) 0.0320(6) Uani d . 1 1 . .
    C C20 0.5727(2) 0.93388(10) 0.78544(14) 0.0300(5) Uani d . 1 1 . .
    H H20 0.5402 0.9051 0.8017 0.036 Uiso calc R 1 1 . .
    C C21 0.7459(2) 0.87911(11) 0.79701(16) 0.0369(6) Uani d . 1 1 G .
    H H21 0.8263 0.8860 0.7996 0.044 Uiso calc R 1 1 . .
    C C22 0.7473(2) 0.85710(11) 0.87009(15) 0.0354(6) Uani d . 1 1 . .
    C C23 0.8220(2) 0.87808(11) 0.93367(16) 0.0384(6) Uani d . 1 1 . .
    C C24 0.8252(2) 0.86028(11) 1.00241(16) 0.0403(6) Uani d . 1 1 . .
    H H24 0.8738 0.8755 1.0454 0.048 Uiso calc R 1 1 . .
    C C25 0.7559(2) 0.81987(11) 1.00677(15) 0.0356(6) Uani d . 1 1 . .
    C C26 0.6820(2) 0.79624(10) 0.94673(15) 0.0338(6) Uani d . 1 1 . .
    C C27 0.6791(2) 0.81638(11) 0.87832(15) 0.0349(6) Uani d . 1 1 . .
    H H27 0.6286 0.8017 0.8357 0.042 Uiso calc R 1 1 . .
    C C28 0.6123(2) 0.75094(10) 0.95753(15) 0.0360(6) Uani d . 1 1 . .
    H H28 0.6636 0.7292 0.9964 0.043 Uiso calc R 1 1 . .
    C C29 0.5627(3) 0.68305(14) 1.14442(19) 0.0573(9) Uani d . 1 1 . .
    H H29A 0.5575 0.7057 1.1840 0.086 Uiso calc R 1 1 . .
    H H29B 0.6245 0.6587 1.1633 0.086 Uiso calc R 1 1 . .
    H H29C 0.4916 0.6644 1.1251 0.086 Uiso calc R 1 1 . .
    C C30 0.2355(3) 0.82100(14) 1.11442(18) 0.0504(8) Uani d . 1 1 . .
    C C32 0.1851(2) 0.82006(10) 0.84650(14) 0.0341(6) Uani d . 1 1 E .
    H H32A 0.1345 0.8443 0.8124 0.041 Uiso calc R 1 1 . .
    H H32B 0.2411 0.8076 0.8230 0.041 Uiso calc R 1 1 . .
    C C33 0.1157(2) 0.77491(11) 0.85916(17) 0.0403(6) Uani d . 1 1 . .
    H H33A 0.1646 0.7527 0.8975 0.048 Uiso calc R 1 1 A 1
    H H33B 0.0902 0.7546 0.8136 0.048 Uiso calc R 1 1 A 1
    C C37 0.2840(2) 0.96274(13) 1.07281(16) 0.0439(7) Uani d . 1 1 . .
    H H37A 0.3608 0.9760 1.0933 0.066 Uiso calc R 1 1 . .
    H H37B 0.2579 0.9484 1.1122 0.066 Uiso calc R 1 1 . .
    H H37C 0.2337 0.9905 1.0488 0.066 Uiso calc R 1 1 . .
    C C38 0.3572(2) 1.08245(11) 0.84892(16) 0.0391(6) Uani d . 1 1 . .
    C C39 0.4290(3) 1.12970(11) 0.85365(19) 0.0468(7) Uani d . 1 1 . .
    H H39A 0.5065 1.1196 0.8553 0.056 Uiso calc R 1 1 . .
    H H39B 0.4332 1.1484 0.8993 0.056 Uiso calc R 1 1 . .
    C C40 0.3215(2) 0.94171(11) 0.69113(14) 0.0366(6) Uani d . 1 1 . .
    H H40A 0.3509 0.9065 0.7013 0.044 Uiso calc R 1 1 . .
    H H40B 0.2399 0.9408 0.6864 0.044 Uiso calc R 1 1 . .
    C C41 0.3361(3) 0.95917(16) 0.61902(17) 0.0570(9) Uani d . 1 1 F .
    H H41A 0.3039 0.9939 0.6078 0.068 Uiso calc R 1 1 . .
    H H41B 0.4177 0.9613 0.6242 0.068 Uiso calc R 1 1 . .
    C C42 0.2804(4) 0.9242(2) 0.55562(19) 0.0794(13) Uani d . 1 1 . .
    H H42A 0.3022 0.8887 0.5714 0.095 Uiso calc R 1 1 B 1
    H H42B 0.1977 0.9268 0.5461 0.095 Uiso calc R 1 1 B 1
    C C45 0.5285(3) 1.10133(12) 0.6836(2) 0.0541(8) Uani d . 1 1 . .
    H H45A 0.5944 1.1178 0.7176 0.081 Uiso calc R 1 1 . .
    H H45B 0.4686 1.1267 0.6654 0.081 Uiso calc R 1 1 . .
    H H45C 0.5497 1.0868 0.6425 0.081 Uiso calc R 1 1 . .
    C C46 0.9241(2) 0.99649(13) 0.80048(17) 0.0460(7) Uani d . 1 1 . .
    C C47 1.0362(3) 0.98543(17) 0.7874(2) 0.0659(11) Uani d . 1 1 . .
    H H47A 1.0861 0.9686 0.8316 0.079 Uiso calc R 1 1 . .
    H H47B 1.0716 1.0183 0.7814 0.079 Uiso calc R 1 1 . .
    C C48 0.6976(3) 0.84422(13) 0.73124(17) 0.0483(7) Uani d . 1 1 . .
    H H48A 0.6161 0.8390 0.7242 0.058 Uiso calc R 1 1 C 1
    H H48B 0.7351 0.8105 0.7412 0.058 Uiso calc R 1 1 C 1
    C C53 0.9810(3) 0.93181(15) 0.9826(2) 0.0713(12) Uani d . 1 1 . .
    H H53A 0.9532 0.9464 1.0211 0.107 Uiso calc R 1 1 . .
    H H53B 1.0263 0.9573 0.9666 0.107 Uiso calc R 1 1 . .
    H H53C 1.0277 0.9018 1.0017 0.107 Uiso calc R 1 1 . .
    C C54 0.8348(2) 0.76581(11) 1.10790(16) 0.0402(6) Uani d . 1 1 . .
    C C55 0.8325(3) 0.75687(12) 1.18448(16) 0.0448(7) Uani d . 1 1 . .
    H H55A 0.7531 0.7561 1.1852 0.054 Uiso calc R 1 1 . .
    H H55B 0.8709 0.7855 1.2158 0.054 Uiso calc R 1 1 . .
    C C56 0.5662(3) 0.71637(12) 0.88991(17) 0.0447(7) Uani d . 1 1 . .
    H H56A 0.5133 0.7362 0.8503 0.054 Uiso calc R 1 1 . .
    H H56B 0.6294 0.7049 0.8723 0.054 Uiso calc R 1 1 . .
    C C57 0.5046(3) 0.66932(13) 0.9078(2) 0.0606(9) Uani d . 1 1 . .
    H H57A 0.5556 0.6519 0.9510 0.073 Uiso calc R 1 1 . .
    H H57B 0.4378 0.6812 0.9213 0.073 Uiso calc R 1 1 . .
    C C58 0.4657(4) 0.63036(15) 0.8457(2) 0.0718(11) Uani d . 1 1 . .
    H H58A 0.5329 0.6150 0.8363 0.086 Uiso calc R 1 1 . .
    H H58B 0.4220 0.6483 0.8006 0.086 Uiso calc R 1 1 . .
    C C59 0.3923(4) 0.58741(17) 0.8626(3) 0.0835(13) Uani d . 1 1 . .
    H H59A 0.3247 0.6030 0.8712 0.100 Uiso calc R 1 1 . .
    H H59B 0.3661 0.5651 0.8191 0.100 Uiso calc R 1 1 . .
    C C60 0.4499(5) 0.5553(2) 0.9268(4) 0.117(2) Uani d . 1 1 . .
    H H60A 0.5198 0.5415 0.9206 0.176 Uiso calc R 1 1 . .
    H H60B 0.4002 0.5271 0.9309 0.176 Uiso calc R 1 1 . .
    H H60C 0.4677 0.5760 0.9713 0.176 Uiso calc R 1 1 . .
    Cl Cl1A 0.0878(2) 0.84469(12) 1.18840(16) 0.0715(7) Uani d P 0.50 1 D 1
    C C31A 0.1126(9) 0.8071(3) 1.1188(6) 0.044(2) Uani d P 0.50 1 D 1
    H H31A 0.1085 0.7704 1.1300 0.053 Uiso calc PR 0.50 1 D 1
    H H31B 0.0553 0.8144 1.0714 0.053 Uiso calc PR 0.50 1 D 1
    C C34A 0.0121(3) 0.79050(14) 0.8823(2) 0.0607(11) Uani d PDU 0.689(6) 1 E 1
    H H34A -0.0398 0.8100 0.8417 0.073 Uiso calc PR 0.689(6) 1 E 1
    H H34B 0.0373 0.8138 0.9247 0.073 Uiso calc PR 0.689(6) 1 E 1
    C C35A -0.0552(5) 0.7461(2) 0.9031(4) 0.0659(16) Uiso d PDU 0.689(6) 1 E 1
    H H35A -0.1054 0.7591 0.9306 0.079 Uiso calc PR 0.689(6) 1 E 1
    H H35B -0.0033 0.7205 0.9335 0.079 Uiso calc PR 0.689(6) 1 E 1
    C C36A -0.1256(6) 0.7222(3) 0.8289(4) 0.090 Uiso d PDU 0.689(6) 1 E 1
    H H36A -0.1704 0.6936 0.8383 0.135 Uiso calc PR 0.689(6) 1 E 1
    H H36B -0.0745 0.7097 0.8024 0.135 Uiso calc PR 0.689(6) 1 E 1
    H H36C -0.1761 0.7481 0.7995 0.135 Uiso calc PR 0.689(6) 1 E 1
    C C43A 0.3050(6) 0.9326(3) 0.4853(4) 0.127(2) Uiso d PDU 0.472(7) 1 F 1
    H H43A 0.3856 0.9416 0.4954 0.153 Uiso calc PR 0.472(7) 1 F 1
    H H43B 0.2595 0.9618 0.4594 0.153 Uiso calc PR 0.472(7) 1 F 1
    C C44A 0.2794(12) 0.8865(5) 0.4370(8) 0.127(2) Uiso d PDU 0.472(7) 1 F 1
    H H44A 0.2976 0.8936 0.3916 0.191 Uiso calc PR 0.472(7) 1 F 1
    H H44B 0.1990 0.8782 0.4255 0.191 Uiso calc PR 0.472(7) 1 F 1
    H H44C 0.3246 0.8576 0.4623 0.191 Uiso calc PR 0.472(7) 1 F 1
    C C49A 0.7135(4) 0.86634(16) 0.6609(2) 0.0706(12) Uani d PDU 0.450(6) 1 G 1
    H H49A 0.6639 0.8965 0.6455 0.085 Uiso calc PR 0.450(6) 1 G 1
    H H49B 0.7926 0.8778 0.6706 0.085 Uiso calc PR 0.450(6) 1 G 1
    C C50A 0.6871(10) 0.8288(4) 0.6016(5) 0.067(3) Uiso d PDU 0.450(6) 1 G 1
    H H50A 0.6066 0.8190 0.5896 0.081 Uiso calc PR 0.450(6) 1 G 1
    H H50B 0.7331 0.7977 0.6182 0.081 Uiso calc PR 0.450(6) 1 G 1
    C C51A 0.7109(10) 0.8501(4) 0.5314(6) 0.081(3) Uiso d PDU 0.450(6) 1 G 1
    H H51A 0.6730 0.8274 0.4901 0.097 Uiso calc PR 0.450(6) 1 G 1
    H H51B 0.7931 0.8476 0.5387 0.097 Uiso calc PR 0.450(6) 1 G 1
    C C52A 0.6735(10) 0.9066(4) 0.5080(6) 0.090 Uiso d PDU 0.450(6) 1 G 1
    H H52A 0.6942 0.9153 0.4639 0.135 Uiso calc PR 0.450(6) 1 G 1
    H H52B 0.7115 0.9300 0.5476 0.135 Uiso calc PR 0.450(6) 1 G 1
    H H52C 0.5916 0.9097 0.4978 0.135 Uiso calc PR 0.450(6) 1 G 1
    Cl Cl1B 0.1283(3) 0.83185(18) 1.21844(16) 0.0998(12) Uani d P 0.50 1 D 2
    C C31B 0.1278(9) 0.8330(5) 1.1283(6) 0.064(3) Uani d P 0.50 1 D 2
    H H31C 0.0703 0.8085 1.1005 0.076 Uiso calc PR 0.50 1 D 2
    H H31D 0.1036 0.8675 1.1083 0.076 Uiso calc PR 0.50 1 D 2
    C C34B 0.0121(3) 0.79050(14) 0.8823(2) 0.0607(11) Uani d PD 0.311(6) 1 E 2
    H H34C -0.0259 0.8203 0.8536 0.073 Uiso calc PR 0.311(6) 1 E 2
    H H34D 0.0346 0.7995 0.9348 0.073 Uiso calc PR 0.311(6) 1 E 2
    C C35B -0.0698(9) 0.7420(4) 0.8665(7) 0.048(3) Uiso d PDU 0.311(6) 1 E 2
    H H35C -0.1485 0.7532 0.8597 0.057 Uiso calc PR 0.311(6) 1 E 2
    H H35D -0.0670 0.7250 0.8210 0.057 Uiso calc PR 0.311(6) 1 E 2
    C C36B -0.0356(13) 0.7063(6) 0.9274(8) 0.090 Uiso d PDU 0.311(6) 1 E 2
    H H36D -0.0864 0.6768 0.9173 0.135 Uiso calc PR 0.311(6) 1 E 2
    H H36E -0.0391 0.7232 0.9722 0.135 Uiso calc PR 0.311(6) 1 E 2
    H H36F 0.0418 0.6949 0.9335 0.135 Uiso calc PR 0.311(6) 1 E 2
    C C43B 0.3050(6) 0.9326(3) 0.4853(4) 0.127(2) Uiso d PDU 0.528(7) 1 F 2
    H H43C 0.3844 0.9228 0.4920 0.153 Uiso calc PR 0.528(7) 1 F 2
    H H43D 0.2567 0.9093 0.4484 0.153 Uiso calc PR 0.528(7) 1 F 2
    C C44B 0.2891(8) 0.9820(3) 0.4571(5) 0.090 Uiso d PDU 0.528(7) 1 F 2
    H H44D 0.3093 0.9833 0.4114 0.135 Uiso calc PR 0.528(7) 1 F 2
    H H44E 0.3370 1.0057 0.4925 0.135 Uiso calc PR 0.528(7) 1 F 2
    H H44F 0.2098 0.9918 0.4474 0.135 Uiso calc PR 0.528(7) 1 F 2
    C C49B 0.7135(4) 0.86634(16) 0.6609(2) 0.0706(12) Uani d PD 0.550(6) 1 G 2
    H H49C 0.7947 0.8651 0.6648 0.085 Uiso calc PR 0.550(6) 1 G 2
    H H49D 0.6905 0.9027 0.6570 0.085 Uiso calc PR 0.550(6) 1 G 2
    C C50B 0.6468(8) 0.8387(3) 0.5899(4) 0.071(2) Uiso d PDU 0.550(6) 1 G 2
    H H50C 0.5697 0.8320 0.5926 0.085 Uiso calc PR 0.550(6) 1 G 2
    H H50D 0.6830 0.8052 0.5886 0.085 Uiso calc PR 0.550(6) 1 G 2
    C C51B 0.6360(7) 0.8667(4) 0.5159(5) 0.084(3) Uiso d PDU 0.550(6) 1 G 2
    H H51C 0.5916 0.8455 0.4745 0.101 Uiso calc PR 0.550(6) 1 G 2
    H H51D 0.5963 0.8996 0.5145 0.101 Uiso calc PR 0.550(6) 1 G 2
    C C52B 0.7524(7) 0.8760(4) 0.5091(5) 0.090 Uiso d PDU 0.550(6) 1 G 2
    H H52D 0.7460 0.8937 0.4630 0.135 Uiso calc PR 0.550(6) 1 G 2
    H H52E 0.7908 0.8432 0.5098 0.135 Uiso calc PR 0.550(6) 1 G 2
    H H52F 0.7959 0.8970 0.5501 0.135 Uiso calc PR 0.550(6) 1 G 2
loop_
    _atom_site_aniso_label
    _atom_site_aniso_U_11
    _atom_site_aniso_U_22
    _atom_site_aniso_U_33
    _atom_site_aniso_U_12
    _atom_site_aniso_U_13
    _atom_site_aniso_U_23
    Cl2 0.0748(6) 0.0417(4) 0.0787(6) 0.0165(4) 0.0400(5) 0.0154(4)
    Cl3 0.0458(5) 0.1302(10) 0.1032(9) -0.0045(6) 0.0382(5) -0.0416(8)
    Cl4 0.0657(5) 0.0534(5) 0.0494(5) 0.0192(4) 0.0145(4) 0.0145(4)
    O1 0.0448(11) 0.0461(12) 0.0439(12) 0.0083(9) 0.0140(9) 0.0151(9)
    O2 0.0321(9) 0.0751(15) 0.0379(11) 0.0007(10) 0.0183(8) 0.0154(10)
    O3 0.0650(16) 0.0857(19) 0.0567(16) -0.0063(14) 0.0347(13) -0.0134(13)
    O4 0.0454(10) 0.0477(11) 0.0271(10) -0.0056(9) 0.0191(8) -0.0060(8)
    O5 0.0323(9) 0.0290(9) 0.0427(11) -0.0035(8) 0.0129(8) -0.0016(8)
    O6 0.0375(12) 0.0437(13) 0.0898(19) 0.0023(10) 0.0099(11) 0.0081(12)
    O7 0.0477(11) 0.0374(11) 0.0523(13) 0.0020(9) 0.0253(10) 0.0121(9)
    O8 0.0304(9) 0.0561(12) 0.0397(11) -0.0098(9) 0.0179(8) -0.0037(9)
    O9 0.0424(12) 0.0867(18) 0.0546(14) -0.0171(12) 0.0182(11) -0.0215(13)
    O10 0.0383(11) 0.0534(13) 0.0516(13) -0.0091(10) 0.0055(9) 0.0080(10)
    O11 0.0391(10) 0.0455(11) 0.0353(11) 0.0107(9) 0.0115(8) 0.0063(9)
    O12 0.0608(14) 0.0762(17) 0.0515(14) 0.0352(13) 0.0251(11) 0.0118(12)
    C1 0.0355(13) 0.0339(14) 0.0308(14) -0.0045(11) 0.0119(11) -0.0017(11)
    C2 0.0355(13) 0.0352(14) 0.0296(14) -0.0012(11) 0.0068(10) 0.0063(11)
    C3 0.0362(13) 0.0446(16) 0.0305(14) -0.0062(12) 0.0120(11) 0.0069(12)
    C4 0.0299(12) 0.0458(16) 0.0331(14) -0.0067(12) 0.0139(11) 0.0024(12)
    C5 0.0309(12) 0.0321(13) 0.0290(13) -0.0050(10) 0.0105(10) -0.0006(10)
    C6 0.0328(12) 0.0330(14) 0.0297(13) -0.0032(11) 0.0133(10) 0.0015(11)
    C7 0.0295(12) 0.0355(14) 0.0271(13) -0.0035(11) 0.0127(10) -0.0021(10)
    C8 0.0246(11) 0.0329(13) 0.0257(12) -0.0012(10) 0.0094(9) -0.0014(10)
    C9 0.0261(11) 0.0380(14) 0.0259(13) -0.0002(10) 0.0108(9) -0.0018(10)
    C10 0.0298(12) 0.0356(14) 0.0317(14) -0.0009(11) 0.0107(10) -0.0091(11)
    C11 0.0254(11) 0.0280(13) 0.0349(14) -0.0020(10) 0.0104(10) -0.0019(10)
    C12 0.0245(11) 0.0348(13) 0.0255(12) 0.0018(10) 0.0100(9) 0.0010(10)
    C13 0.0272(11) 0.0322(13) 0.0271(13) -0.0013(10) 0.0114(10) -0.0048(10)
    C14 0.0282(12) 0.0328(13) 0.0287(13) 0.0006(10) 0.0109(10) 0.0037(10)
    C15 0.0294(12) 0.0364(14) 0.0223(12) -0.0026(11) 0.0099(9) -0.0005(10)
    C16 0.0376(13) 0.0365(14) 0.0259(13) -0.0020(11) 0.0124(10) 0.0017(11)
    C17 0.0385(14) 0.0411(15) 0.0299(14) -0.0098(12) 0.0146(11) 0.0002(11)
    C18 0.0276(12) 0.0501(16) 0.0273(13) -0.0076(12) 0.0130(10) -0.0027(12)
    C19 0.0283(12) 0.0442(15) 0.0254(13) -0.0014(11) 0.0108(10) -0.0005(11)
    C20 0.0259(11) 0.0374(14) 0.0282(13) -0.0065(11) 0.0106(10) 0.0008(11)
    C21 0.0276(12) 0.0442(16) 0.0439(16) 0.0013(11) 0.0185(11) 0.0017(13)
    C22 0.0291(12) 0.0408(15) 0.0395(15) 0.0087(11) 0.0153(11) 0.0051(12)
    C23 0.0303(13) 0.0391(15) 0.0452(17) 0.0020(12) 0.0105(12) 0.0061(13)
    C24 0.0329(13) 0.0423(16) 0.0414(16) 0.0036(12) 0.0043(12) 0.0008(13)
    C25 0.0321(13) 0.0390(15) 0.0364(15) 0.0111(11) 0.0113(11) 0.0055(12)
    C26 0.0289(12) 0.0354(14) 0.0396(15) 0.0073(11) 0.0141(11) 0.0030(12)
    C27 0.0299(12) 0.0388(15) 0.0386(15) 0.0037(11) 0.0142(11) 0.0027(12)
    C28 0.0380(13) 0.0356(14) 0.0373(15) 0.0054(12) 0.0156(11) 0.0052(12)
    C29 0.060(2) 0.063(2) 0.048(2) 0.0076(17) 0.0150(16) 0.0269(17)
    C30 0.0481(17) 0.071(2) 0.0404(18) 0.0142(17) 0.0257(15) 0.0192(16)
    C32 0.0334(13) 0.0366(14) 0.0320(14) -0.0037(11) 0.0093(11) -0.0028(11)
    C33 0.0373(14) 0.0352(15) 0.0464(17) -0.0051(12) 0.0095(12) -0.0010(12)
    C37 0.0422(15) 0.0614(19) 0.0323(15) -0.0027(14) 0.0178(12) -0.0134(14)
    C38 0.0394(15) 0.0352(15) 0.0447(17) 0.0004(12) 0.0155(12) -0.0013(12)
    C39 0.0533(17) 0.0290(15) 0.061(2) -0.0003(13) 0.0213(15) 0.0009(13)
    C40 0.0287(12) 0.0514(17) 0.0303(14) -0.0019(12) 0.0099(10) -0.0004(12)
    C41 0.0470(17) 0.093(3) 0.0306(16) -0.0171(18) 0.0107(13) 0.0028(16)
    C42 0.080(3) 0.128(4) 0.0312(19) -0.032(3) 0.0188(18) -0.018(2)
    C45 0.072(2) 0.0436(18) 0.056(2) 0.0009(16) 0.0337(18) 0.0136(15)
    C46 0.0342(14) 0.064(2) 0.0407(17) -0.0113(14) 0.0133(12) -0.0002(15)
    C47 0.0348(16) 0.098(3) 0.070(2) -0.0168(18) 0.0225(16) -0.017(2)
    C48 0.0555(18) 0.0491(18) 0.0482(18) 0.0004(15) 0.0275(15) -0.0046(14)
    C53 0.064(2) 0.059(2) 0.069(3) -0.0237(19) -0.0126(19) 0.0152(19)
    C54 0.0352(14) 0.0433(16) 0.0398(16) 0.0067(12) 0.0075(12) 0.0014(13)
    C55 0.0470(16) 0.0475(17) 0.0371(16) 0.0128(14) 0.0084(13) 0.0033(13)
    C56 0.0552(17) 0.0404(16) 0.0435(17) 0.0006(14) 0.0225(14) -0.0029(13)
    C57 0.087(3) 0.0431(19) 0.056(2) -0.0094(18) 0.0287(19) -0.0064(16)
    C58 0.098(3) 0.058(2) 0.060(2) -0.009(2) 0.025(2) -0.0034(19)
    C59 0.105(3) 0.062(3) 0.072(3) -0.023(2) 0.009(2) 0.001(2)
    C60 0.108(4) 0.088(4) 0.134(5) -0.027(3) 0.003(4) 0.031(3)
    Cl1A 0.0656(16) 0.0933(18) 0.0697(19) 0.0057(13) 0.0418(13) -0.0174(15)
    C31A 0.040(4) 0.056(5) 0.045(4) -0.001(4) 0.026(3) -0.006(4)
    C34A 0.0429(17) 0.051(2) 0.093(3) -0.0074(15) 0.0276(18) 0.0000(19)
    C49A 0.097(3) 0.073(3) 0.054(2) -0.022(2) 0.040(2) -0.0134(19)
    Cl1B 0.082(2) 0.180(4) 0.0565(17) 0.013(2) 0.0493(15) 0.0147(18)
    C31B 0.041(4) 0.114(9) 0.041(5) 0.006(6) 0.020(4) 0.010(6)
    C34B 0.0429(17) 0.051(2) 0.093(3) -0.0074(15) 0.0276(18) 0.0000(19)
    C49B 0.097(3) 0.073(3) 0.054(2) -0.022(2) 0.040(2) -0.0134(19)
_geom_special_details
;
All e.s.d.'s (except the e.s.d. in the dihedral angle between two l.s. planes)
are estimated using the full covariance matrix. The cell e.s.d.'s are taken
into account individually in the estimation of e.s.d.'s in distances, angles
and torsion angles; correlations between e.s.d.'s in cell parameters are only
used when they are defined by crystal symmetry. An approximate (isotropic)
treatment of cell e.s.d.'s is used for estimating e.s.d.'s involving l.s.
planes.
;
loop_
    _geom_bond_atom_site_label_1
    _geom_bond_atom_site_label_2
    _geom_bond_site_symmetry_2
    _geom_bond_distance
    _geom_bond_publ_flag
    Cl2 C39 . 1.762(3) ?
    Cl3 C47 . 1.747(4) ?
    Cl4 C55 . 1.755(3) ?
    O1 C2 . 1.373(3) ?
    O1 C29 . 1.424(4) ?
    O2 C30 . 1.347(4) ?
    O2 C4 . 1.413(3) ?
    O3 C30 . 1.181(4) ?
    O4 C9 . 1.370(3) ?
    O4 C37 . 1.429(3) ?
    O5 C38 . 1.349(3) ?
    O5 C11 . 1.415(3) ?
    O6 C38 . 1.189(3) ?
    O7 C16 . 1.366(3) ?
    O7 C45 . 1.427(3) ?
    O8 C46 . 1.339(4) ?
    O8 C18 . 1.418(3) ?
    O9 C46 . 1.191(4) ?
    O10 C23 . 1.373(3) ?
    O10 C53 . 1.409(4) ?
    O11 C54 . 1.358(3) ?
    O11 C25 . 1.417(3) ?
    O12 C54 . 1.187(3) ?
    C1 C6 . 1.389(4) ?
    C1 C2 . 1.397(4) ?
    C1 C28 . 1.523(4) ?
    C2 C3 . 1.387(4) ?
    C3 C4 . 1.385(4) ?
    C3 H3 . 0.9500 ?
    C4 C5 . 1.385(4) ?
    C5 C6 . 1.400(3) ?
    C5 C7 . 1.516(4) ?
    C6 H6 . 0.9500 ?
    C7 C8 . 1.524(3) ?
    C7 C32 . 1.546(4) ?
    C7 H7 . 1.0000 ?
    C8 C13 . 1.395(3) ?
    C8 C9 . 1.401(3) ?
    C9 C10 . 1.387(4) ?
    C10 C11 . 1.382(3) ?
    C10 H10 . 0.9500 ?
    C11 C12 . 1.390(3) ?
    C12 C13 . 1.396(3) ?
    C12 C14 . 1.522(3) ?
    C13 H13 . 0.9500 ?
    C14 C15 . 1.527(3) ?
    C14 C40 . 1.538(4) ?
    C14 H14 . 1.0000 ?
    C15 C20 . 1.380(4) ?
    C15 C16 . 1.406(4) ?
    C16 C17 . 1.395(4) ?
    C17 C18 . 1.375(4) ?
    C17 H17 . 0.9500 ?
    C18 C19 . 1.380(4) ?
    C19 C20 . 1.406(3) ?
    C19 C21 . 1.525(4) ?
    C20 H20 . 0.9500 ?
    C21 C22 . 1.510(4) ?
    C21 C48 . 1.527(4) ?
    C21 H21 . 1.0000 ?
    C22 C27 . 1.400(4) ?
    C22 C23 . 1.404(4) ?
    C23 C24 . 1.387(4) ?
    C24 C25 . 1.383(4) ?
    C24 H24 . 0.9500 ?
    C25 C26 . 1.385(4) ?
    C26 C27 . 1.404(4) ?
    C26 C28 . 1.519(4) ?
    C27 H27 . 0.9500 ?
    C28 C56 . 1.544(4) ?
    C28 H28 . 1.0000 ?
    C29 H29A . 0.9800 ?
    C29 H29B . 0.9800 ?
    C29 H29C . 0.9800 ?
    C30 C31B . 1.473(11) ?
    C30 C31A . 1.594(10) ?
    C32 C33 . 1.525(4) ?
    C32 H32A . 0.9900 ?
    C32 H32B . 0.9900 ?
    C33 C34A . 1.536(4) ?
    C33 H33A . 0.9900 ?
    C33 H33B . 0.9900 ?
    C37 H37A . 0.9800 ?
    C37 H37B . 0.9800 ?
    C37 H37C . 0.9800 ?
    C38 C39 . 1.512(4) ?
    C39 H39A . 0.9900 ?
    C39 H39B . 0.9900 ?
    C40 C41 . 1.517(4) ?
    C40 H40A . 0.9900 ?
    C40 H40B . 0.9900 ?
    C41 C42 . 1.514(5) ?
    C41 H41A . 0.9900 ?
    C41 H41B . 0.9900 ?
    C42 C43A . 1.484(8) ?
    C42 H42A . 0.9900 ?
    C42 H42B . 0.9900 ?
    C45 H45A . 0.9800 ?
    C45 H45B . 0.9800 ?
    C45 H45C . 0.9800 ?
    C46 C47 . 1.514(4) ?
    C47 H47A . 0.9900 ?
    C47 H47B . 0.9900 ?
    C48 C49A . 1.534(5) ?
    C48 H48A . 0.9900 ?
    C48 H48B . 0.9900 ?
    C53 H53A . 0.9800 ?
    C53 H53B . 0.9800 ?
    C53 H53C . 0.9800 ?
    C54 C55 . 1.495(4) ?
    C55 H55A . 0.9900 ?
    C55 H55B . 0.9900 ?
    C56 C57 . 1.542(5) ?
    C56 H56A . 0.9900 ?
    C56 H56B . 0.9900 ?
    C57 C58 . 1.532(5) ?
    C57 H57A . 0.9900 ?
    C57 H57B . 0.9900 ?
    C58 C59 . 1.543(6) ?
    C58 H58A . 0.9900 ?
    C58 H58B . 0.9900 ?
    C59 C60 . 1.486(7) ?
    C59 H59A . 0.9900 ?
    C59 H59B . 0.9900 ?
    C60 H60A . 0.9800 ?
    C60 H60B . 0.9800 ?
    C60 H60C . 0.9800 ?
    Cl1A C31A . 1.758(9) ?
    C31A H31A . 0.9900 ?
    C31A H31B . 0.9900 ?
    C34A C35A . 1.552(7) ?
    C34A H34A . 0.9900 ?
    C34A H34B . 0.9900 ?
    C35A C36A . 1.561(9) ?
    C35A H35A . 0.9900 ?
    C35A H35B . 0.9900 ?
    C36A H36A . 0.9800 ?
    C36A H36B . 0.9800 ?
    C36A H36C . 0.9800 ?
    C43A C44A . 1.497(12) ?
    C43A H43A . 0.9900 ?
    C43A H43B . 0.9900 ?
    C44A H44A . 0.9800 ?
    C44A H44B . 0.9800 ?
    C44A H44C . 0.9800 ?
    C49A C50A . 1.464(9) ?
    C49A H49A . 0.9900 ?
    C49A H49B . 0.9900 ?
    C50A C51A . 1.564(12) ?
    C50A H50A . 0.9900 ?
    C50A H50B . 0.9900 ?
    C51A C52A . 1.576(12) ?
    C51A H51A . 0.9900 ?
    C51A H51B . 0.9900 ?
    C52A H52A . 0.9800 ?
    C52A H52B . 0.9800 ?
    C52A H52C . 0.9800 ?
    Cl1B C31B . 1.727(10) ?
    C31B H31C . 0.9900 ?
    C31B H31D . 0.9900 ?
    C35B C36B . 1.456(14) ?
    C35B H35C . 0.9900 ?
    C35B H35D . 0.9900 ?
    C36B H36D . 0.9800 ?
    C36B H36E . 0.9800 ?
    C36B H36F . 0.9800 ?
    C44B H44D . 0.9800 ?
    C44B H44E . 0.9800 ?
    C44B H44F . 0.9800 ?
    C50B C51B . 1.565(10) ?
    C50B H50C . 0.9900 ?
    C50B H50D . 0.9900 ?
    C51B C52B . 1.509(11) ?
    C51B H51C . 0.9900 ?
    C51B H51D . 0.9900 ?
    C52B H52D . 0.9800 ?
    C52B H52E . 0.9800 ?
    C52B H52F . 0.9800 ?
loop_
    _geom_angle_atom_site_label_1
    _geom_angle_atom_site_label_2
    _geom_angle_atom_site_label_3
    _geom_angle_site_symmetry_1
    _geom_angle_site_symmetry_3
    _geom_angle
    _geom_angle_publ_flag
    C2 O1 C29 . . 118.3(2) ?
    C30 O2 C4 . . 119.1(2) ?
    C9 O4 C37 . . 117.6(2) ?
    C38 O5 C11 . . 117.9(2) ?
    C16 O7 C45 . . 117.3(2) ?
    C46 O8 C18 . . 119.3(2) ?
    C23 O10 C53 . . 117.4(3) ?
    C54 O11 C25 . . 116.7(2) ?
    C6 C1 C2 . . 118.0(2) ?
    C6 C1 C28 . . 120.6(2) ?
    C2 C1 C28 . . 121.2(2) ?
    O1 C2 C3 . . 123.0(2) ?
    O1 C2 C1 . . 116.6(2) ?
    C3 C2 C1 . . 120.3(2) ?
    C4 C3 C2 . . 119.0(2) ?
    C4 C3 H3 . . 120.5 ?
    C2 C3 H3 . . 120.5 ?
    C3 C4 C5 . . 123.6(2) ?
    C3 C4 O2 . . 118.0(2) ?
    C5 C4 O2 . . 118.1(2) ?
    C4 C5 C6 . . 115.2(2) ?
    C4 C5 C7 . . 123.4(2) ?
    C6 C5 C7 . . 121.2(2) ?
    C1 C6 C5 . . 123.8(2) ?
    C1 C6 H6 . . 118.1 ?
    C5 C6 H6 . . 118.1 ?
    C5 C7 C8 . . 111.7(2) ?
    C5 C7 C32 . . 110.8(2) ?
    C8 C7 C32 . . 113.3(2) ?
    C5 C7 H7 . . 106.9 ?
    C8 C7 H7 . . 106.9 ?
    C32 C7 H7 . . 106.9 ?
    C13 C8 C9 . . 117.9(2) ?
    C13 C8 C7 . . 123.5(2) ?
    C9 C8 C7 . . 118.6(2) ?
    O4 C9 C10 . . 123.7(2) ?
    O4 C9 C8 . . 115.7(2) ?
    C10 C9 C8 . . 120.6(2) ?
    C11 C10 C9 . . 118.7(2) ?
    C11 C10 H10 . . 120.6 ?
    C9 C10 H10 . . 120.6 ?
    C10 C11 C12 . . 123.8(2) ?
    C10 C11 O5 . . 117.0(2) ?
    C12 C11 O5 . . 119.1(2) ?
    C11 C12 C13 . . 115.3(2) ?
    C11 C12 C14 . . 120.5(2) ?
    C13 C12 C14 . . 124.2(2) ?
    C8 C13 C12 . . 123.6(2) ?
    C8 C13 H13 . . 118.2 ?
    C12 C13 H13 . . 118.2 ?
    C12 C14 C15 . . 112.3(2) ?
    C12 C14 C40 . . 113.7(2) ?
    C15 C14 C40 . . 108.9(2) ?
    C12 C14 H14 . . 107.2 ?
    C15 C14 H14 . . 107.2 ?
    C40 C14 H14 . . 107.2 ?
    C20 C15 C16 . . 118.3(2) ?
    C20 C15 C14 . . 120.4(2) ?
    C16 C15 C14 . . 121.0(2) ?
    O7 C16 C17 . . 123.6(2) ?
    O7 C16 C15 . . 116.3(2) ?
    C17 C16 C15 . . 120.0(2) ?
    C18 C17 C16 . . 119.0(2) ?
    C18 C17 H17 . . 120.5 ?
    C16 C17 H17 . . 120.5 ?
    C17 C18 C19 . . 123.6(2) ?
    C17 C18 O8 . . 118.6(2) ?
    C19 C18 O8 . . 117.4(2) ?
    C18 C19 C20 . . 115.9(2) ?
    C18 C19 C21 . . 123.6(2) ?
    C20 C19 C21 . . 120.0(2) ?
    C15 C20 C19 . . 123.1(2) ?
    C15 C20 H20 . . 118.4 ?
    C19 C20 H20 . . 118.4 ?
    C22 C21 C19 . . 110.7(2) ?
    C22 C21 C48 . . 115.4(2) ?
    C19 C21 C48 . . 110.0(2) ?
    C22 C21 H21 . . 106.8 ?
    C19 C21 H21 . . 106.8 ?
    C48 C21 H21 . . 106.8 ?
    C27 C22 C23 . . 117.7(3) ?
    C27 C22 C21 . . 123.8(3) ?
    C23 C22 C21 . . 118.5(2) ?
    O10 C23 C24 . . 123.2(3) ?
    O10 C23 C22 . . 115.6(2) ?
    C24 C23 C22 . . 121.1(3) ?
    C25 C24 C23 . . 118.3(3) ?
    C25 C24 H24 . . 120.9 ?
    C23 C24 H24 . . 120.9 ?
    C24 C25 C26 . . 124.2(3) ?
    C24 C25 O11 . . 116.7(3) ?
    C26 C25 O11 . . 119.1(2) ?
    C25 C26 C27 . . 115.7(2) ?
    C25 C26 C28 . . 119.9(2) ?
    C27 C26 C28 . . 124.4(3) ?
    C22 C27 C26 . . 123.0(3) ?
    C22 C27 H27 . . 118.5 ?
    C26 C27 H27 . . 118.5 ?
    C26 C28 C1 . . 111.2(2) ?
    C26 C28 C56 . . 115.3(2) ?
    C1 C28 C56 . . 110.2(2) ?
    C26 C28 H28 . . 106.5 ?
    C1 C28 H28 . . 106.5 ?
    C56 C28 H28 . . 106.5 ?
    O1 C29 H29A . . 109.5 ?
    O1 C29 H29B . . 109.5 ?
    H29A C29 H29B . . 109.5 ?
    O1 C29 H29C . . 109.5 ?
    H29A C29 H29C . . 109.5 ?
    H29B C29 H29C . . 109.5 ?
    O3 C30 O2 . . 125.7(3) ?
    O3 C30 C31B . . 116.3(5) ?
    O2 C30 C31B . . 116.9(5) ?
    O3 C30 C31A . . 133.8(4) ?
    O2 C30 C31A . . 99.7(4) ?
    C33 C32 C7 . . 113.1(2) ?
    C33 C32 H32A . . 109.0 ?
    C7 C32 H32A . . 109.0 ?
    C33 C32 H32B . . 109.0 ?
    C7 C32 H32B . . 109.0 ?
    H32A C32 H32B . . 107.8 ?
    C32 C33 C34A . . 113.7(2) ?
    C32 C33 H33A . . 108.8 ?
    C34A C33 H33A . . 108.8 ?
    C32 C33 H33B . . 108.8 ?
    C34A C33 H33B . . 108.8 ?
    H33A C33 H33B . . 107.7 ?
    O4 C37 H37A . . 109.5 ?
    O4 C37 H37B . . 109.5 ?
    H37A C37 H37B . . 109.5 ?
    O4 C37 H37C . . 109.5 ?
    H37A C37 H37C . . 109.5 ?
    H37B C37 H37C . . 109.5 ?
    O6 C38 O5 . . 124.8(3) ?
    O6 C38 C39 . . 127.1(3) ?
    O5 C38 C39 . . 108.1(2) ?
    C38 C39 Cl2 . . 111.0(2) ?
    C38 C39 H39A . . 109.4 ?
    Cl2 C39 H39A . . 109.4 ?
    C38 C39 H39B . . 109.4 ?
    Cl2 C39 H39B . . 109.4 ?
    H39A C39 H39B . . 108.0 ?
    C41 C40 C14 . . 113.9(2) ?
    C41 C40 H40A . . 108.8 ?
    C14 C40 H40A . . 108.8 ?
    C41 C40 H40B . . 108.8 ?
    C14 C40 H40B . . 108.8 ?
    H40A C40 H40B . . 107.7 ?
    C42 C41 C40 . . 113.5(3) ?
    C42 C41 H41A . . 108.9 ?
    C40 C41 H41A . . 108.9 ?
    C42 C41 H41B . . 108.9 ?
    C40 C41 H41B . . 108.9 ?
    H41A C41 H41B . . 107.7 ?
    C43A C42 C41 . . 118.0(4) ?
    C43A C42 H42A . . 107.8 ?
    C41 C42 H42A . . 107.8 ?
    C43A C42 H42B . . 107.8 ?
    C41 C42 H42B . . 107.8 ?
    H42A C42 H42B . . 107.1 ?
    O7 C45 H45A . . 109.5 ?
    O7 C45 H45B . . 109.5 ?
    H45A C45 H45B . . 109.5 ?
    O7 C45 H45C . . 109.5 ?
    H45A C45 H45C . . 109.5 ?
    H45B C45 H45C . . 109.5 ?
    O9 C46 O8 . . 125.9(3) ?
    O9 C46 C47 . . 121.7(3) ?
    O8 C46 C47 . . 112.4(3) ?
    C46 C47 Cl3 . . 115.5(2) ?
    C46 C47 H47A . . 108.4 ?
    Cl3 C47 H47A . . 108.4 ?
    C46 C47 H47B . . 108.4 ?
    Cl3 C47 H47B . . 108.4 ?
    H47A C47 H47B . . 107.5 ?
    C21 C48 C49A . . 112.2(3) ?
    C21 C48 H48A . . 109.2 ?
    C49A C48 H48A . . 109.2 ?
    C21 C48 H48B . . 109.2 ?
    C49A C48 H48B . . 109.2 ?
    H48A C48 H48B . . 107.9 ?
    O10 C53 H53A . . 109.5 ?
    O10 C53 H53B . . 109.5 ?
    H53A C53 H53B . . 109.5 ?
    O10 C53 H53C . . 109.5 ?
    H53A C53 H53C . . 109.5 ?
    H53B C53 H53C . . 109.5 ?
    O12 C54 O11 . . 124.1(3) ?
    O12 C54 C55 . . 127.4(3) ?
    O11 C54 C55 . . 108.4(2) ?
    C54 C55 Cl4 . . 111.9(2) ?
    C54 C55 H55A . . 109.2 ?
    Cl4 C55 H55A . . 109.2 ?
    C54 C55 H55B . . 109.2 ?
    Cl4 C55 H55B . . 109.2 ?
    H55A C55 H55B . . 107.9 ?
    C57 C56 C28 . . 111.5(2) ?
    C57 C56 H56A . . 109.3 ?
    C28 C56 H56A . . 109.3 ?
    C57 C56 H56B . . 109.3 ?
    C28 C56 H56B . . 109.3 ?
    H56A C56 H56B . . 108.0 ?
    C58 C57 C56 . . 114.9(3) ?
    C58 C57 H57A . . 108.5 ?
    C56 C57 H57A . . 108.5 ?
    C58 C57 H57B . . 108.5 ?
    C56 C57 H57B . . 108.5 ?
    H57A C57 H57B . . 107.5 ?
    C57 C58 C59 . . 113.0(3) ?
    C57 C58 H58A . . 109.0 ?
    C59 C58 H58A . . 109.0 ?
    C57 C58 H58B . . 109.0 ?
    C59 C58 H58B . . 109.0 ?
    H58A C58 H58B . . 107.8 ?
    C60 C59 C58 . . 114.8(4) ?
    C60 C59 H59A . . 108.6 ?
    C58 C59 H59A . . 108.6 ?
    C60 C59 H59B . . 108.6 ?
    C58 C59 H59B . . 108.6 ?
    H59A C59 H59B . . 107.6 ?
    C59 C60 H60A . . 109.5 ?
    C59 C60 H60B . . 109.5 ?
    H60A C60 H60B . . 109.5 ?
    C59 C60 H60C . . 109.5 ?
    H60A C60 H60C . . 109.5 ?
    H60B C60 H60C . . 109.5 ?
    C30 C31A Cl1A . . 107.5(5) ?
    C30 C31A H31A . . 110.2 ?
    Cl1A C31A H31A . . 110.2 ?
    C30 C31A H31B . . 110.2 ?
    Cl1A C31A H31B . . 110.2 ?
    H31A C31A H31B . . 108.5 ?
    C33 C34A C35A . . 115.9(3) ?
    C33 C34A H34A . . 108.3 ?
    C35A C34A H34A . . 108.3 ?
    C33 C34A H34B . . 108.3 ?
    C35A C34A H34B . . 108.3 ?
    H34A C34A H34B . . 107.4 ?
    C34A C35A C36A . . 105.3(5) ?
    C34A C35A H35A . . 110.7 ?
    C36A C35A H35A . . 110.7 ?
    C34A C35A H35B . . 110.7 ?
    C36A C35A H35B . . 110.7 ?
    H35A C35A H35B . . 108.8 ?
    C35A C36A H36A . . 109.5 ?
    C35A C36A H36B . . 109.5 ?
    H36A C36A H36B . . 109.5 ?
    C35A C36A H36C . . 109.5 ?
    H36A C36A H36C . . 109.5 ?
    H36B C36A H36C . . 109.5 ?
    C42 C43A C44A . . 112.2(8) ?
    C42 C43A H43A . . 109.2 ?
    C44A C43A H43A . . 109.2 ?
    C42 C43A H43B . . 109.2 ?
    C44A C43A H43B . . 109.2 ?
    H43A C43A H43B . . 107.9 ?
    C43A C44A H44A . . 109.5 ?
    C43A C44A H44B . . 109.5 ?
    H44A C44A H44B . . 109.5 ?
    C43A C44A H44C . . 109.5 ?
    H44A C44A H44C . . 109.5 ?
    H44B C44A H44C . . 109.5 ?
    C50A C49A C48 . . 111.8(5) ?
    C50A C49A H49A . . 109.3 ?
    C48 C49A H49A . . 109.3 ?
    C50A C49A H49B . . 109.3 ?
    C48 C49A H49B . . 109.3 ?
    H49A C49A H49B . . 107.9 ?
    C49A C50A C51A . . 111.8(7) ?
    C49A C50A H50A . . 109.3 ?
    C51A C50A H50A . . 109.3 ?
    C49A C50A H50B . . 109.3 ?
    C51A C50A H50B . . 109.3 ?
    H50A C50A H50B . . 107.9 ?
    C50A C51A C52A . . 117.7(9) ?
    C50A C51A H51A . . 107.9 ?
    C52A C51A H51A . . 107.9 ?
    C50A C51A H51B . . 107.9 ?
    C52A C51A H51B . . 107.9 ?
    H51A C51A H51B . . 107.2 ?
    C51A C52A H52A . . 109.5 ?
    C51A C52A H52B . . 109.5 ?
    H52A C52A H52B . . 109.5 ?
    C51A C52A H52C . . 109.5 ?
    H52A C52A H52C . . 109.5 ?
    H52B C52A H52C . . 109.5 ?
    C30 C31B Cl1B . . 116.4(7) ?
    C30 C31B H31C . . 108.2 ?
    Cl1B C31B H31C . . 108.2 ?
    C30 C31B H31D . . 108.2 ?
    Cl1B C31B H31D . . 108.2 ?
    H31C C31B H31D . . 107.3 ?
    C36B C35B H35C . . 109.7 ?
    C36B C35B H35D . . 109.7 ?
    H35C C35B H35D . . 108.2 ?
    C35B C36B H36D . . 109.5 ?
    C35B C36B H36E . . 109.5 ?
    H36D C36B H36E . . 109.5 ?
    C35B C36B H36F . . 109.5 ?
    H36D C36B H36F . . 109.5 ?
    H36E C36B H36F . . 109.5 ?
    H44D C44B H44E . . 109.5 ?
    H44D C44B H44F . . 109.5 ?
    H44E C44B H44F . . 109.5 ?
    C51B C50B H50C . . 108.0 ?
    C51B C50B H50D . . 108.0 ?
    H50C C50B H50D . . 107.2 ?
    C52B C51B C50B . . 109.2(8) ?
    C52B C51B H51C . . 109.8 ?
    C50B C51B H51C . . 109.8 ?
    C52B C51B H51D . . 109.8 ?
    C50B C51B H51D . . 109.8 ?
    H51C C51B H51D . . 108.3 ?
    C51B C52B H52D . . 109.5 ?
    C51B C52B H52E . . 109.5 ?
    H52D C52B H52E . . 109.5 ?
    C51B C52B H52F . . 109.5 ?
    H52D C52B H52F . . 109.5 ?
    H52E C52B H52F . . 109.5 ?
loop_
    _geom_torsion_atom_site_label_1
    _geom_torsion_atom_site_label_2
    _geom_torsion_atom_site_label_3
    _geom_torsion_atom_site_label_4
    _geom_torsion_site_symmetry_1
    _geom_torsion_site_symmetry_2
    _geom_torsion_site_symmetry_3
    _geom_torsion_site_symmetry_4
    _geom_torsion
    _geom_torsion_publ_flag
    C29 O1 C2 C3 . . . . 10.5(4) ?
    C29 O1 C2 C1 . . . . -168.7(3) ?
    C6 C1 C2 O1 . . . . 179.9(2) ?
    C28 C1 C2 O1 . . . . 4.9(4) ?
    C6 C1 C2 C3 . . . . 0.7(4) ?
    C28 C1 C2 C3 . . . . -174.3(3) ?
    O1 C2 C3 C4 . . . . -178.4(3) ?
    C1 C2 C3 C4 . . . . 0.7(4) ?
    C2 C3 C4 C5 . . . . -0.8(4) ?
    C2 C3 C4 O2 . . . . 172.6(3) ?
    C30 O2 C4 C3 . . . . 63.4(4) ?
    C30 O2 C4 C5 . . . . -122.8(3) ?
    C3 C4 C5 C6 . . . . -0.7(4) ?
    O2 C4 C5 C6 . . . . -174.1(2) ?
    C3 C4 C5 C7 . . . . 175.0(2) ?
    O2 C4 C5 C7 . . . . 1.6(4) ?
    C2 C1 C6 C5 . . . . -2.3(4) ?
    C28 C1 C6 C5 . . . . 172.8(2) ?
    C4 C5 C6 C1 . . . . 2.3(4) ?
    C7 C5 C6 C1 . . . . -173.5(2) ?
    C4 C5 C7 C8 . . . . 125.9(3) ?
    C6 C5 C7 C8 . . . . -58.6(3) ?
    C4 C5 C7 C32 . . . . -106.7(3) ?
    C6 C5 C7 C32 . . . . 68.7(3) ?
    C5 C7 C8 C13 . . . . 102.2(3) ?
    C32 C7 C8 C13 . . . . -23.8(3) ?
    C5 C7 C8 C9 . . . . -79.0(3) ?
    C32 C7 C8 C9 . . . . 155.0(2) ?
    C37 O4 C9 C10 . . . . 8.6(4) ?
    C37 O4 C9 C8 . . . . -171.2(2) ?
    C13 C8 C9 O4 . . . . 178.7(2) ?
    C7 C8 C9 O4 . . . . -0.2(3) ?
    C13 C8 C9 C10 . . . . -1.0(4) ?
    C7 C8 C9 C10 . . . . -179.9(2) ?
    O4 C9 C10 C11 . . . . -179.4(2) ?
    C8 C9 C10 C11 . . . . 0.3(4) ?
    C9 C10 C11 C12 . . . . 1.3(4) ?
    C9 C10 C11 O5 . . . . -175.4(2) ?
    C38 O5 C11 C10 . . . . -92.6(3) ?
    C38 O5 C11 C12 . . . . 90.5(3) ?
    C10 C11 C12 C13 . . . . -2.0(4) ?
    O5 C11 C12 C13 . . . . 174.6(2) ?
    C10 C11 C12 C14 . . . . 177.0(2) ?
    O5 C11 C12 C14 . . . . -6.4(3) ?
    C9 C8 C13 C12 . . . . 0.3(4) ?
    C7 C8 C13 C12 . . . . 179.1(2) ?
    C11 C12 C13 C8 . . . . 1.2(3) ?
    C14 C12 C13 C8 . . . . -177.8(2) ?
    C11 C12 C14 C15 . . . . 75.8(3) ?
    C13 C12 C14 C15 . . . . -105.3(3) ?
    C11 C12 C14 C40 . . . . -160.0(2) ?
    C13 C12 C14 C40 . . . . 18.9(3) ?
    C12 C14 C15 C20 . . . . 58.4(3) ?
    C40 C14 C15 C20 . . . . -68.4(3) ?
    C12 C14 C15 C16 . . . . -128.4(2) ?
    C40 C14 C15 C16 . . . . 104.8(3) ?
    C45 O7 C16 C17 . . . . 12.5(4) ?
    C45 O7 C16 C15 . . . . -166.6(3) ?
    C20 C15 C16 O7 . . . . 179.1(2) ?
    C14 C15 C16 O7 . . . . 5.8(4) ?
    C20 C15 C16 C17 . . . . -0.1(4) ?
    C14 C15 C16 C17 . . . . -173.4(2) ?
    O7 C16 C17 C18 . . . . -177.7(2) ?
    C15 C16 C17 C18 . . . . 1.4(4) ?
    C16 C17 C18 C19 . . . . -0.7(4) ?
    C16 C17 C18 O8 . . . . 172.3(2) ?
    C46 O8 C18 C17 . . . . 73.0(3) ?
    C46 O8 C18 C19 . . . . -113.6(3) ?
    C17 C18 C19 C20 . . . . -1.3(4) ?
    O8 C18 C19 C20 . . . . -174.3(2) ?
    C17 C18 C19 C21 . . . . 171.5(3) ?
    O8 C18 C19 C21 . . . . -1.5(4) ?
    C16 C15 C20 C19 . . . . -2.0(4) ?
    C14 C15 C20 C19 . . . . 171.3(2) ?
    C18 C19 C20 C15 . . . . 2.7(4) ?
    C21 C19 C20 C15 . . . . -170.4(2) ?
    C18 C19 C21 C22 . . . . 129.7(3) ?
    C20 C19 C21 C22 . . . . -57.8(3) ?
    C18 C19 C21 C48 . . . . -101.6(3) ?
    C20 C19 C21 C48 . . . . 70.9(3) ?
    C19 C21 C22 C27 . . . . 105.4(3) ?
    C48 C21 C22 C27 . . . . -20.3(4) ?
    C19 C21 C22 C23 . . . . -75.4(3) ?
    C48 C21 C22 C23 . . . . 158.9(2) ?
    C53 O10 C23 C24 . . . . 14.6(4) ?
    C53 O10 C23 C22 . . . . -166.4(3) ?
    C27 C22 C23 O10 . . . . 178.7(2) ?
    C21 C22 C23 O10 . . . . -0.5(4) ?
    C27 C22 C23 C24 . . . . -2.3(4) ?
    C21 C22 C23 C24 . . . . 178.5(2) ?
    O10 C23 C24 C25 . . . . -178.6(2) ?
    C22 C23 C24 C25 . . . . 2.5(4) ?
    C23 C24 C25 C26 . . . . -0.9(4) ?
    C23 C24 C25 O11 . . . . -178.8(2) ?
    C54 O11 C25 C24 . . . . -91.2(3) ?
    C54 O11 C25 C26 . . . . 90.8(3) ?
    C24 C25 C26 C27 . . . . -0.9(4) ?
    O11 C25 C26 C27 . . . . 177.0(2) ?
    C24 C25 C26 C28 . . . . 178.0(2) ?
    O11 C25 C26 C28 . . . . -4.1(4) ?
    C23 C22 C27 C26 . . . . 0.4(4) ?
    C21 C22 C27 C26 . . . . 179.7(2) ?
    C25 C26 C27 C22 . . . . 1.1(4) ?
    C28 C26 C27 C22 . . . . -177.7(2) ?
    C25 C26 C28 C1 . . . . 74.2(3) ?
    C27 C26 C28 C1 . . . . -107.0(3) ?
    C25 C26 C28 C56 . . . . -159.5(2) ?
    C27 C26 C28 C56 . . . . 19.3(4) ?
    C6 C1 C28 C26 . . . . 59.0(3) ?
    C2 C1 C28 C26 . . . . -126.1(3) ?
    C6 C1 C28 C56 . . . . -70.1(3) ?
    C2 C1 C28 C56 . . . . 104.8(3) ?
    C4 O2 C30 O3 . . . . 6.3(5) ?
    C4 O2 C30 C31B . . . . 173.9(6) ?
    C4 O2 C30 C31A . . . . -164.8(4) ?
    C5 C7 C32 C33 . . . . 67.3(3) ?
    C8 C7 C32 C33 . . . . -166.2(2) ?
    C7 C32 C33 C34A . . . . 69.2(3) ?
    C11 O5 C38 O6 . . . . -2.1(4) ?
    C11 O5 C38 C39 . . . . 176.1(2) ?
    O6 C38 C39 Cl2 . . . . -35.2(4) ?
    O5 C38 C39 Cl2 . . . . 146.7(2) ?
    C12 C14 C40 C41 . . . . 175.2(2) ?
    C15 C14 C40 C41 . . . . -58.8(3) ?
    C14 C40 C41 C42 . . . . 177.8(3) ?
    C40 C41 C42 C43A . . . . -170.1(4) ?
    C18 O8 C46 O9 . . . . -3.6(5) ?
    C18 O8 C46 C47 . . . . 175.7(3) ?
    O9 C46 C47 Cl3 . . . . -174.7(3) ?
    O8 C46 C47 Cl3 . . . . 5.9(4) ?
    C22 C21 C48 C49A . . . . -172.4(3) ?
    C19 C21 C48 C49A . . . . 61.5(3) ?
    C25 O11 C54 O12 . . . . -3.1(4) ?
    C25 O11 C54 C55 . . . . 175.5(2) ?
    O12 C54 C55 Cl4 . . . . -16.3(4) ?
    O11 C54 C55 Cl4 . . . . 165.2(2) ?
    C26 C28 C56 C57 . . . . 175.6(3) ?
    C1 C28 C56 C57 . . . . -57.5(3) ?
    C28 C56 C57 C58 . . . . -174.5(3) ?
    C56 C57 C58 C59 . . . . -173.0(4) ?
    C57 C58 C59 C60 . . . . -62.1(6) ?
    O3 C30 C31A Cl1A . . . . 25.1(9) ?
    O2 C30 C31A Cl1A . . . . -164.9(5) ?
    C31B C30 C31A Cl1A . . . . -31.5(12) ?
    C32 C33 C34A C35A . . . . -174.4(4) ?
    C33 C34A C35A C36A . . . . -76.9(5) ?
    C41 C42 C43A C44A . . . . 160.2(7) ?
    C21 C48 C49A C50A . . . . 169.0(6) ?
    C48 C49A C50A C51A . . . . -176.2(7) ?
    C49A C50A C51A C52A . . . . -42.7(13) ?
    O3 C30 C31B Cl1B . . . . -39.3(10) ?
    O2 C30 C31B Cl1B . . . . 151.9(6) ?
    C31A C30 C31B Cl1B . . . . 98.5(19) ?
data_global
_journal_date_recd_electronic     2011-09-16
_journal_date_accepted     2011-09-23
_journal_name_full     'Acta Crystallographica, Section E'
_journal_year     2011
_journal_volume     67
_journal_issue     11
_journal_page_first     o2907
_journal_page_last     o2907
_journal_paper_category     QO
_journal_coeditor_code     HG5096
_publ_contact_author_name     'Glenn E. M. Maguire'
_publ_contact_author_address
;
School of Chemistry, University of KwaZulu-Natal, Durban 4000, South Africa
;
_publ_contact_author_email     'maguireg@ukzn.ac.za'
_publ_contact_author_fax     '+27(0) 31 260 3109'
_publ_contact_author_phone     '+27(0) 31 260 1113'
_publ_section_title
;\
4,10,16,22-Tetrakis(2-chloroacetoxy)-6,12,18,24-tetramethoxy-2,8,14,20-\
tetrapentylresorcin[4]arene
;
loop_
    _publ_author_name
    _publ_author_footnote
    _publ_author_address
    'Pansuriya, Pramod B.' .
;
School of Chemistry, University of KwaZulu-Natal, Durban 4000, South Africa
;
    'Friedrich, Holger B.' .
;
School of Chemistry, University of KwaZulu-Natal, Durban 4000, South Africa
;
    'E. M. Maguire, Glenn' .
;
School of Chemistry, University of KwaZulu-Natal, Durban 4000, South Africa
;
