# Supplementary material for: 4,10,16,22-Tetra­kis(2-chloro­acet­oxy)-6,12,18,24-tetra­meth­oxy-2,8,14,20-tetra­pentyl­resorcin[4]arene
Source: Acta Crystallogr Sect E Struct Rep Online. 2011 Oct 12;67(Pt 11):o2907. doi: 10.1107/S160053681103916X (PMC3247323; doi:10.1107/S160053681103916X)
Supplement: Supplementary file 2 [file e-67-o2907-Isup2.hkl]

# 
# h,k,l, Fc-squared, Fo-squared, sigma(Fo-squared) and status flag 
# 
data_I
_shelx_title ' c5tmtcoc in P2(1)/n' 
_shelx_refln_list_code          4 
_shelx_F_calc_maximum      350.74 
_exptl_crystal_F_000      2400.00 
_reflns_d_resolution_high  0.7684 
 
loop_ 
 _symmetry_equiv_pos_as_xyz 
 'x, y, z' 
 '-x+1/2, y+1/2, -z+1/2' 
 '-x, -y, -z' 
 'x-1/2, -y-1/2, z-1/2' 
 
_cell_length_a    12.4190 
_cell_length_b    26.1925 
_cell_length_c    19.1638 
_cell_angle_alpha  90.000 
_cell_angle_beta  107.407 
_cell_angle_gamma  90.000 
 
_shelx_F_squared_multiplier     1.000 
 
loop_ 
 _refln_index_h 
 _refln_index_k 
 _refln_index_l 
 _refln_F_squared_calc 
 _refln_F_squared_meas 
 _refln_F_squared_sigma 
 _refln_observed_status 
   2   0   0    13619.06    13432.96    197.36 o 
   4   0   0     2074.82     2734.01     56.07 o 
   6   0   0      224.27      153.57     16.55 o 
   8   0   0      398.83      582.08     32.89 o 
  10   0   0       21.01       26.22     19.51 o 
  12   0   0     1882.25     1724.78    182.68 o 
  14   0   0      661.66      605.02     52.87 o 
   1   1   0     5308.01     5662.18     70.66 o 
   2   1   0      279.03      246.46      6.20 o 
   3   1   0    84222.14    81694.98    927.32 o 
   4   1   0     4306.15     4526.53     61.82 o 
   5   1   0    10845.24     9605.26    125.55 o 
   6   1   0        8.90       -8.18      9.75 o 
   7   1   0      244.84      237.11     14.35 o 
   8   1   0       89.57      134.28     17.30 o 
   9   1   0      134.92      153.04     13.76 o 
  10   1   0     1422.80     1396.65     30.30 o 
  11   1   0        3.20       25.42     14.60 o 
  12   1   0       21.56       21.25     15.97 o 
  13   1   0       95.55       97.42     21.68 o 
  14   1   0       39.36       12.30     26.54 o 
  15   1   0      468.92      489.28     37.79 o 
   0   2   0     2568.25     1730.77    191.49 o 
   1   2   0        1.75       -2.95      2.95 o 
   2   2   0        1.69       -2.30      3.86 o 
   3   2   0     2680.76     3611.83     40.81 o 
   4   2   0     8294.77     8244.11     96.45 o 
   5   2   0      194.04      102.19      9.66 o 
   6   2   0     3725.59     3588.44     52.09 o 
   7   2   0      913.51      851.94     20.97 o 
   8   2   0     1271.71     1032.65     23.68 o 
   9   2   0      916.96      919.88     39.68 o 
  10   2   0      519.48      546.12     43.58 o 
  11   2   0      759.91      681.15     23.64 o 
  12   2   0      467.90      436.58     25.39 o 
  13   2   0       63.39       33.63     19.86 o 
  14   2   0      258.28      197.45     30.60 o 
  15   2   0       89.71      151.01     36.42 o 
   1   3   0      801.43      837.71     13.71 o 
   2   3   0     4951.98     4950.84     58.29 o 
   3   3   0       39.61       62.13      6.15 o 
   4   3   0    20175.12    22145.47    229.48 o 
   5   3   0      796.43      602.54     16.17 o 
   6   3   0      426.51      341.79     18.48 o 
   7   3   0       30.80       38.31     10.15 o 
   8   3   0       93.39       30.60     17.30 o 
   9   3   0      880.62      824.04     22.19 o 
  10   3   0      165.51      150.80     17.30 o 
  11   3   0      177.06      191.35     18.14 o 
  12   3   0      255.43      249.72     22.56 o 
  13   3   0      388.27      367.73     35.72 o 
  14   3   0      297.98      251.96     32.62 o 
  15   3   0       37.88       45.66     28.43 o 
   0   4   0    15222.22    17577.79    260.45 o 
   1   4   0      185.71      116.49      7.18 o 
   2   4   0    49183.25    53503.31    608.15 o 
   3   4   0    47964.13    47267.63    457.04 o 
   4   4   0    11058.87    11666.85    122.84 o 
   5   4   0     1514.91     1463.25     22.47 o 
   6   4   0        0.72       13.64      9.30 o 
   7   4   0     5709.30     5953.28    121.59 o 
   8   4   0        7.45       48.97     11.34 o 
   9   4   0      523.02      574.11     18.81 o 
  10   4   0       53.72       19.28     13.67 o 
  11   4   0      681.26      631.39     55.50 o 
  12   4   0       86.54       55.69     20.20 o 
  13   4   0       51.51       71.52     28.83 o 
  14   4   0      151.15      123.82     23.40 o 
  15   4   0       46.97       20.40     28.21 o 
   1   5   0      110.16       77.04      7.23 o 
   2   5   0    62053.04    61658.33    649.27 o 
   3   5   0     5344.78     6229.73     73.29 o 
   4   5   0    15169.25    14612.80    153.21 o 
   5   5   0     5985.53     5941.84     71.29 o 
   6   5   0     4029.11     3953.74     50.10 o 
   7   5   0     6461.23     6563.75     89.77 o 
   8   5   0      566.63      553.84     27.98 o 
   9   5   0       55.56       72.20     12.35 o 
  10   5   0       48.02       46.37     13.00 o 
  11   5   0      126.78      166.67     20.52 o 
  12   5   0      273.54      297.60     23.20 o 
  13   5   0      375.96      425.49     26.75 o 
  14   5   0      139.59      216.12     25.79 o 
  15   5   0        6.90       -1.94     25.92 o 
   0   6   0     4365.62     4698.47     71.20 o 
   1   6   0    66273.71    66716.83    884.92 o 
   2   6   0     6306.64     7022.82     92.35 o 
   3   6   0    12998.06    13574.14    155.38 o 
   4   6   0     4416.63     4291.48     52.86 o 
   5   6   0      331.33      300.65     14.72 o 
   6   6   0      599.70      544.17     13.34 o 
   7   6   0       14.99       40.88      8.04 o 
   8   6   0      191.86      214.70     12.44 o 
   9   6   0        3.16       -0.29     11.18 o 
  10   6   0     1291.29     1210.41     35.37 o 
  11   6   0       75.18       93.57     19.38 o 
  12   6   0        9.08        1.34     18.49 o 
  13   6   0       21.14       -2.91     20.05 o 
  14   6   0        4.23       27.00     21.87 o 
  15   6   0       28.53       21.15     27.94 o 
   1   7   0      413.08      483.02     16.82 o 
   2   7   0    12130.40    12317.45    158.73 o 
   3   7   0     3138.55     2920.21     46.44 o 
   4   7   0     2534.47     2162.57     45.13 o 
   5   7   0     1241.45     1474.28     25.54 o 
   6   7   0     1422.98     1809.83     35.27 o 
   7   7   0     1160.89     1202.43     20.52 o 
   8   7   0      513.86      518.20     16.17 o 
   9   7   0      846.22      700.15     29.85 o 
  10   7   0       56.49       56.28     17.40 o 
  11   7   0     1671.94     1547.17     40.86 o 
  12   7   0      395.64      375.36     25.11 o 
  13   7   0        2.92       18.17     20.03 o 
  14   7   0        0.06        9.45     22.42 o 
  15   7   0        0.02       21.18     23.35 o 
   0   8   0    40300.66    40264.45    590.75 o 
   1   8   0      139.41      152.17     12.28 o 
   2   8   0     1773.01     2613.38     38.09 o 
   3   8   0      204.35      186.22      9.48 o 
   4   8   0     1687.98     2059.41     31.24 o 
   5   8   0      870.70      832.73     17.97 o 
   6   8   0        0.16       -6.41      8.85 o 
   7   8   0        8.89        9.94     10.02 o 
   8   8   0        7.49       30.11     11.19 o 
   9   8   0      904.68      938.23     29.91 o 
  10   8   0       12.74       -1.96     16.72 o 
  11   8   0       44.39       43.45     19.94 o 
  12   8   0        9.73        5.82     19.18 o 
  13   8   0       62.46       62.35     21.59 o 
  14   8   0       64.08       44.10     22.33 o 
   1   9   0       62.47       75.81      7.66 o 
   2   9   0      983.63     1118.54     21.23 o 
   3   9   0    11520.44    11656.25    151.82 o 
   4   9   0     5943.75     6033.71    118.78 o 
   5   9   0       48.66      140.14      8.24 o 
   6   9   0      163.08      232.22     17.52 o 
   7   9   0      226.11      330.84     16.62 o 
   8   9   0     2763.21     2921.37     46.04 o 
   9   9   0      307.19      309.77     20.10 o 
  10   9   0      676.05      648.66     26.72 o 
  11   9   0      382.40      336.09     23.08 o 
  12   9   0      108.79      134.89     21.21 o 
  13   9   0       91.02      114.73     22.45 o 
  14   9   0       18.30       31.85     21.85 o 
   0  10   0     2144.63     2119.99     55.80 o 
   1  10   0       43.23       58.62      7.89 o 
   2  10   0     2524.73     2180.02     33.97 o 
   3  10   0    17372.58    18927.95    280.99 o 
   4  10   0      185.08      275.99     20.34 o 
   5  10   0      184.88      294.13     31.13 o 
   6  10   0     1897.24     1914.98     48.84 o 
   7  10   0     3305.59     3536.73     52.02 o 
   8  10   0        0.08       22.69     10.22 o 
   9  10   0      169.82      235.16     18.44 o 
  10  10   0        9.59       18.70     20.75 o 
  11  10   0      170.89      194.50     20.77 o 
  12  10   0       18.68        1.39     36.50 o 
  13  10   0      146.62      144.94     22.59 o 
  14  10   0        0.00      -19.52     19.52 o 
   1  11   0     1825.46     1527.86     30.65 o 
   2  11   0     8420.68     9779.45    148.50 o 
   3  11   0     3679.15     3854.53     63.53 o 
   4  11   0       49.73       62.42     17.39 o 
   5  11   0      493.95      431.01     24.09 o 
   6  11   0     2600.06     3171.15     73.49 o 
   7  11   0     1422.20     1474.08     26.22 o 
   8  11   0      945.98      999.72     27.46 o 
   9  11   0      411.79      471.48     22.48 o 
  10  11   0      199.83      219.99     18.80 o 
  11  11   0        4.26      -16.25     16.25 o 
  12  11   0       22.80        5.36     18.21 o 
  13  11   0      265.16      196.52     25.55 o 
  14  11   0       39.39       57.62     21.03 o 
   0  12   0     3351.27     3334.98     67.61 o 
   1  12   0     1567.55     1708.04     34.01 o 
   2  12   0     1546.29     1352.18     29.60 o 
   3  12   0     2859.38     3301.61     79.92 o 
   4  12   0     3269.63     2907.81     66.41 o 
   5  12   0       56.57       -0.34     18.68 o 
   6  12   0      671.15      740.27     41.12 o 
   7  12   0      641.53      683.89     38.18 o 
   8  12   0     1090.43     1151.43     22.33 o 
   9  12   0       22.85       15.93     12.82 o 
  10  12   0      289.65      255.43     39.71 o 
  11  12   0       13.85       31.50     15.86 o 
  12  12   0      294.79      277.55     20.76 o 
  13  12   0       83.81       37.86     17.86 o 
  14  12   0        0.07      -17.80     17.80 o 
   1  13   0     1165.46     1550.59     31.78 o 
   2  13   0      389.28      625.64     20.22 o 
   3  13   0      271.87      313.96     14.33 o 
   4  13   0      726.69      952.77     22.95 o 
   5  13   0     5392.36     5434.54    112.50 o 
   6  13   0     1097.07      959.25     76.36 o 
   7  13   0        0.20       12.50     22.00 o 
   8  13   0        1.54        4.72     32.31 o 
   9  13   0       40.53      -20.58     24.88 o 
  10  13   0       57.52       38.03     26.54 o 
  11  13   0      225.03      240.55     15.72 o 
  12  13   0       26.57       13.54     13.56 o 
  13  13   0       11.60       26.34     35.24 o 
  14  13   0       29.28       26.66     32.80 o 
   0  14   0      180.07      123.74     22.32 o 
   1  14   0       91.89      176.79     10.85 o 
   2  14   0       58.01       40.24     11.97 o 
   3  14   0       94.67       79.81     11.83 o 
   4  14   0     1260.18     1347.08     29.19 o 
   5  14   0     1307.24     1274.61     42.27 o 
   6  14   0      578.57      587.57     90.46 o 
   7  14   0       19.19       23.47     21.17 o 
   8  14   0      189.36      139.90     56.98 o 
   9  14   0      253.60      226.68     30.70 o 
  10  14   0       24.30       11.71     27.38 o 
  11  14   0      159.59      223.78     33.20 o 
  12  14   0       39.75       64.71     30.70 o 
  13  14   0        2.09       10.94     30.31 o 
  14  14   0        7.59       15.99     32.80 o 
   1  15   0        0.06       -0.47      9.38 o 
   2  15   0       53.70      102.39     11.02 o 
   3  15   0      520.86      576.34     20.36 o 
   4  15   0        7.58        1.55     10.37 o 
   5  15   0      295.90      216.80     28.78 o 
   6  15   0       16.28       10.04     28.19 o 
   7  15   0       30.23       23.39     23.66 o 
   8  15   0       49.38       40.32     24.41 o 
   9  15   0      182.13       86.61     27.38 o 
  10  15   0       24.62       -5.87     26.58 o 
  11  15   0      588.78      641.59     43.61 o 
  12  15   0       96.35      152.68     34.03 o 
  13  15   0        0.00      -22.00     34.66 o 
   0  16   0     1652.77     1401.40     37.63 o 
   1  16   0       65.56       37.52      9.72 o 
   2  16   0       78.49      116.77     19.49 o 
   3  16   0     2398.24     2677.14     49.79 o 
   4  16   0     1226.69     1328.45     30.47 o 
   5  16   0       49.30       49.98     20.57 o 
   6  16   0        8.67        3.52     20.72 o 
   7  16   0       77.42       52.28     25.75 o 
   8  16   0       48.83      149.27     27.74 o 
   9  16   0      115.41      142.43     29.87 o 
  10  16   0       17.96      -11.25     28.21 o 
  11  16   0       23.15        4.77     36.42 o 
  12  16   0       51.98       22.17     31.78 o 
  13  16   0       20.06       29.09     57.56 o 
   1  17   0        0.01       -5.49     12.04 o 
   2  17   0     5436.13     5334.86     87.43 o 
   3  17   0        0.14       -2.04     12.61 o 
   4  17   0     1235.35     1279.16     30.44 o 
   5  17   0     1354.14     1286.21     33.83 o 
   6  17   0      480.76      563.03     33.10 o 
   7  17   0      142.56      195.46     37.59 o 
   8  17   0       13.23       19.97     24.92 o 
   9  17   0      123.00      125.87     33.48 o 
  10  17   0        1.89       -1.39     83.41 o 
  11  17   0       51.70       66.22     31.72 o 
  12  17   0       12.55        4.21     32.80 o 
  13  17   0        2.76      -32.27     32.27 o 
   0  18   0     4334.89     4140.51     85.45 o 
   1  18   0     1094.07     1265.65     26.10 o 
   2  18   0     2090.90     2276.21     54.42 o 
   3  18   0      136.68       71.08     13.60 o 
   4  18   0        0.12      -10.41     11.95 o 
   5  18   0      534.71      481.08     37.01 o 
   6  18   0     1319.91     1262.21     48.16 o 
   7  18   0        1.68      -23.26     23.26 o 
   8  18   0       31.71      -15.21     25.24 o 
   9  18   0       38.86       26.35     29.04 o 
  10  18   0        2.94      -14.26     41.71 o 
  11  18   0        3.04       -1.77     30.24 o 
  12  18   0      245.35      373.71     44.64 o 
  13  18   0      214.70      256.17     82.24 o 
   1  19   0      190.79      209.96     13.54 o 
   2  19   0     2699.56     2839.72     53.54 o 
   3  19   0      965.09      983.10     28.65 o 
   4  19   0      579.13      485.75     20.62 o 
   5  19   0      127.67      158.97     24.76 o 
   6  19   0      418.65      371.89     30.60 o 
   7  19   0       86.98       35.17     36.42 o 
   8  19   0       26.61      -15.75     25.59 o 
   9  19   0      215.58      195.98     30.94 o 
  10  19   0       31.97        6.95     28.58 o 
  11  19   0      108.42      116.45     45.82 o 
  12  19   0       40.79       82.26     34.47 o 
   0  20   0      163.12      144.50     30.54 o 
   1  20   0      965.89      849.08     27.02 o 
   2  20   0      420.91      372.46     20.09 o 
   3  20   0       12.03       27.31     14.54 o 
   4  20   0       18.10       22.62     23.47 o 
   5  20   0      253.03      325.58     57.56 o 
   6  20   0      450.30      516.64     34.41 o 
   7  20   0       14.19        0.74     47.58 o 
   8  20   0      130.41      199.16     79.89 o 
   9  20   0        4.86       -7.92     28.58 o 
  10  20   0      117.86      123.06     38.77 o 
  11  20   0      143.15       83.55     33.79 o 
  12  20   0        1.47       24.25     62.26 o 
   1  21   0       29.50       28.37     19.51 o 
   2  21   0      904.90      683.38     31.33 o 
   3  21   0      412.53      447.07     37.53 o 
   4  21   0      314.96      362.74     19.13 o 
   5  21   0      447.44      377.89     31.14 o 
   6  21   0       10.76       46.13     26.23 o 
   7  21   0       24.68       13.85     27.38 o 
   8  21   0      135.86      226.40     31.91 o 
   9  21   0        1.24      -19.95     27.60 o 
  10  21   0       95.06      177.52     34.06 o 
  11  21   0       58.00       59.91     36.42 o 
  12  21   0        3.47       28.73     34.86 o 
   0  22   0     1742.21     1557.77     68.14 o 
   1  22   0     1599.77     1415.45     44.77 o 
   2  22   0       66.90       70.82     20.32 o 
   3  22   0      761.90      839.24     35.64 o 
   4  22   0       71.47       79.77     16.02 o 
   5  22   0       83.91       55.45     24.76 o 
   6  22   0        3.59      -25.71     25.71 o 
   7  22   0      334.51      290.17     33.64 o 
   8  22   0        1.69       87.24     30.60 o 
   9  22   0      106.30      188.56     34.89 o 
  10  22   0      140.37      147.40     35.69 o 
  11  22   0       16.48       34.00     34.86 o 
   1  23   0      852.66      762.86     42.29 o 
   2  23   0       50.92       66.16     20.88 o 
   3  23   0      317.46      303.57     23.90 o 
   4  23   0      113.45       50.52     37.59 o 
   5  23   0       26.82      -15.27     39.94 o 
   6  23   0       90.64      139.80     43.47 o 
   7  23   0      137.11      163.67     33.20 o 
   8  23   0       47.51       34.05     30.11 o 
   9  23   0       72.56       53.29     32.37 o 
  10  23   0        0.45      -32.40     32.40 o 
  11  23   0      178.44      246.57     41.89 o 
   0  24   0      469.68      414.70     39.94 o 
   1  24   0        4.80       14.24     21.07 o 
   2  24   0       25.17       14.91     19.47 o 
   3  24   0      639.80      583.33     31.01 o 
   4  24   0     1001.07      941.01     65.79 o 
   5  24   0      129.40      151.55     43.47 o 
   6  24   0      173.80      163.30     44.64 o 
   7  24   0     1058.12     1174.79     79.89 o 
   8  24   0       62.22       91.63     46.99 o 
   9  24   0       44.61      101.92     34.47 o 
  10  24   0        9.78       47.41     38.18 o 
   1  25   0       90.87       87.46     25.26 o 
   2  25   0      160.17      110.54     23.14 o 
   3  25   0      124.78      120.62     23.03 o 
   4  25   0        8.81      -38.77     38.77 o 
   5  25   0      527.02      456.99     56.39 o 
   6  25   0      174.61      239.66     49.34 o 
   7  25   0      231.47      277.25     51.69 o 
   8  25   0       31.44        8.22     48.17 o 
   9  25   0        1.07      -27.02     44.64 o 
  10  25   0      102.42       90.46     52.87 o 
   0  26   0      522.44      529.83     45.82 o 
   1  26   0       81.59       57.56     24.55 o 
   2  26   0      741.72      897.46     39.46 o 
   3  26   0        0.05      -19.55     19.55 o 
   4  26   0        0.02      -39.94     39.94 o 
   5  26   0       52.06      -22.32     37.59 o 
   6  26   0      266.25      260.80     50.52 o 
   7  26   0        0.06       25.85     48.17 o 
   8  26   0      106.26      192.67     52.87 o 
   9  26   0        5.95        3.52     50.52 o 
   1  27   0      540.76      409.62     31.27 o 
   2  27   0      341.18      378.08     29.54 o 
   3  27   0      161.63      138.63     42.29 o 
   4  27   0       43.54       79.89     42.29 o 
   5  27   0      260.33      307.80     51.69 o 
   6  27   0      141.27      153.90     46.99 o 
   7  27   0       13.99       -8.22     45.82 o 
   8  27   0       78.13       58.74     49.34 o 
   9  27   0        0.04        9.40     46.99 o 
   0  28   0       38.21       52.87     34.07 o 
   1  28   0       66.57       68.96     24.55 o 
   2  28   0       22.03      -16.53     23.03 o 
   3  28   0        1.74       -9.40     37.59 o 
   4  28   0       32.32       24.67     42.29 o 
   5  28   0      228.28      226.73     49.34 o 
   6  28   0       32.06       52.87     46.99 o 
   7  28   0       16.05       -4.70     49.34 o 
   8  28   0        0.20       75.19     54.04 o 
   1  29   0       90.75       82.25     45.23 o 
   2  29   0      143.71      109.26     32.89 o 
   3  29   0       46.73      105.73     41.12 o 
   4  29   0       36.56       21.15     42.29 o 
   5  29   0      390.42      425.27     59.91 o 
   6  29   0       13.19      -15.27     48.17 o 
   7  29   0       89.63      112.78     50.52 o 
   8  29   0       58.95       32.89     51.69 o 
   0  30   0       40.55       39.94     36.42 o 
   1  30   0       31.98       28.61     42.29 o 
   2  30   0       80.95       89.28     44.64 o 
   3  30   0       36.28       50.52     41.12 o 
   4  30   0       24.39      -34.07     41.12 o 
   5  30   0       54.46       17.62     49.34 o 
   6  30   0       14.31      -14.10     49.34 o 
   7  30   0       40.09      -16.45     48.17 o 
   1  31   0       41.83       56.62     27.26 o 
   2  31   0        0.00      -41.12     41.12 o 
   3  31   0       32.72       45.82     43.47 o 
   4  31   0       40.66        8.22     43.47 o 
   5  31   0       68.28      130.40     48.17 o 
   6  31   0       21.50      -24.67     46.99 o 
   0  32   0       25.55       42.29     38.77 o 
   1  32   0        1.06      -21.41     28.78 o 
   2  32   0        2.91       56.39     41.12 o 
   3  32   0       48.63       38.77     43.47 o 
   4  32   0       16.76       16.45     44.64 o 
   5  32   0       28.06       54.04     48.17 o 
   1  33   0      158.36      184.44     46.99 o 
   2  33   0       29.71      -24.67     44.64 o 
   3  33   0       12.59      -45.82     45.82 o 
   0  34   0       18.97      -34.07     37.59 o 
 -15   0   1      266.80      287.82     48.17 o 
 -13   0   1       40.48       27.02     35.24 o 
 -11   0   1     1609.73     1527.97     47.00 o 
  -9   0   1      756.94      740.80     30.70 o 
  -7   0   1      127.23      182.94     35.83 o 
  -5   0   1      411.67      179.88     13.81 o 
  -3   0   1    48530.58    41114.16    605.66 o 
  -1   0   1     5735.20     5873.11     87.04 o 
   1   0   1     5302.47     5161.24     97.60 o 
   3   0   1     6100.68     7175.94    132.50 o 
   5   0   1      706.49     1297.89     34.03 o 
   7   0   1        1.88        0.00     21.73 o 
   9   0   1     5794.35     5356.34    110.01 o 
  11   0   1      576.12      553.95     85.76 o 
  13   0   1        6.12      -32.89     32.89 o 
  15   0   1      432.03      346.56     51.69 o 
 -15   1   1      243.99      303.65     34.06 o 
 -14   1   1       14.37       28.78     26.58 o 
 -13   1   1      354.11      344.93     25.02 o 
 -12   1   1        4.21        9.72     15.38 o 
 -11   1   1       46.64       55.93     15.22 o 
 -10   1   1      439.06      430.54     21.53 o 
  -9   1   1      382.37      369.08     21.48 o 
  -8   1   1      434.78      466.64     16.43 o 
  -7   1   1     1774.89     1851.24     32.73 o 
  -6   1   1    27039.83    26558.11    275.76 o 
  -5   1   1       22.31       32.17      7.62 o 
  -4   1   1     3048.58     2751.01     32.52 o 
  -3   1   1      992.16      797.96     12.97 o 
  -2   1   1      707.85      586.70     10.42 o 
  -1   1   1      545.69      699.74      9.42 o 
   1   1   1       16.26       -3.56      3.56 o 
   2   1   1    38381.85    44695.20    571.93 o 
   3   1   1    30272.63    32021.14    404.83 o 
   4   1   1       15.87       -1.10      9.50 o 
   5   1   1      790.25      684.81     29.84 o 
   6   1   1     9869.70    10225.01    134.80 o 
   7   1   1      468.66      463.56     16.42 o 
   8   1   1     1135.89      989.25     23.39 o 
   9   1   1        8.63        7.79     12.54 o 
  10   1   1      189.75      246.35     16.55 o 
  11   1   1      306.44      350.04     24.93 o 
  12   1   1      389.03      459.10     21.50 o 
  13   1   1      187.30      126.46     29.37 o 
  14   1   1        7.26       -2.01     26.91 o 
  15   1   1        2.62       10.57     29.07 o 
 -15   2   1       22.38       77.40     27.82 o 
 -14   2   1      335.46      292.34     32.74 o 
 -13   2   1       51.65       80.05     45.93 o 
 -12   2   1        0.61      -17.85     17.85 o 
 -11   2   1      208.41      233.87     16.87 o 
 -10   2   1      488.71      462.69     18.72 o 
  -9   2   1     4262.63     4075.65     61.03 o 
  -8   2   1     3008.18     2956.29     46.31 o 
  -7   2   1      873.92      535.98     20.26 o 
  -6   2   1       99.83       41.82      8.56 o 
  -5   2   1       66.09      143.49      8.41 o 
  -4   2   1    14740.35    15222.66    146.78 o 
  -3   2   1     9662.87    10879.74    105.16 o 
  -2   2   1    26407.90    26316.08    272.95 o 
  -1   2   1     2525.27     3110.64     47.93 o 
   0   2   1     1738.47     1913.96     26.73 o 
   1   2   1      208.59      291.29      9.62 o 
   2   2   1     6847.60     6968.31     90.60 o 
   3   2   1     3381.28     3856.63     52.84 o 
   4   2   1     1070.72     1031.96     20.25 o 
   5   2   1       60.80        6.53      9.13 o 
   6   2   1     2380.62     2563.33     40.04 o 
   7   2   1     1608.35     1541.09     36.97 o 
   8   2   1      651.58      681.03     21.03 o 
   9   2   1      177.00      164.05     14.47 o 
  10   2   1        2.43        5.75     13.28 o 
  11   2   1     2915.00     2904.93     50.33 o 
  12   2   1      127.18      107.43     20.36 o 
  13   2   1       18.74       13.22     19.86 o 
  14   2   1      372.05      313.32     32.80 o 
  15   2   1       33.48        8.02     45.23 o 
 -15   3   1      185.87      303.89     67.55 o 
 -14   3   1      655.27      626.36     38.30 o 
 -13   3   1       35.58       60.66     20.52 o 
 -12   3   1      687.22      761.77     32.00 o 
 -11   3   1        4.78       -0.10     13.40 o 
 -10   3   1      592.10      507.07     26.62 o 
  -9   3   1      185.86      239.21     14.44 o 
  -8   3   1       69.89       71.61     11.45 o 
  -7   3   1      557.71      589.49     17.52 o 
  -6   3   1       14.73        2.91      8.53 o 
  -5   3   1      138.28      136.21     11.78 o 
  -4   3   1    25830.14    27665.37    264.74 o 
  -3   3   1     6256.72     5679.34     56.37 o 
  -2   3   1    28152.83    28980.82    302.40 o 
  -1   3   1     8404.38     9218.47    118.94 o 
   0   3   1    12850.94    14078.07    181.64 o 
   1   3   1       37.51       64.47      6.99 o 
   2   3   1    25204.38    27068.76    395.63 o 
   3   3   1     1759.98     2378.60     34.72 o 
   4   3   1     1351.76     1121.67     21.30 o 
   5   3   1       77.06       25.28      9.56 o 
   6   3   1     1218.41      959.12     30.83 o 
   7   3   1      490.65      437.14     18.48 o 
   8   3   1      180.70      186.34     14.62 o 
   9   3   1      140.63      109.02     13.84 o 
  10   3   1     2620.41     2556.97     44.78 o 
  11   3   1      645.76      614.74     27.81 o 
  12   3   1      486.30      420.85     26.57 o 
  13   3   1       60.51       63.49     29.62 o 
  14   3   1      657.99      731.97     58.74 o 
  15   3   1      210.99      257.05     34.29 o 
 -15   4   1       51.90       54.07     29.06 o 
 -14   4   1       16.55        6.29     21.73 o 
 -13   4   1      169.45      164.79     37.18 o 
 -12   4   1     1766.33     1784.59     45.11 o 
 -11   4   1      784.31      766.59     29.49 o 
 -10   4   1     4567.87     4466.37     67.06 o 
  -9   4   1      447.58      409.12     16.55 o 
  -8   4   1      721.33      777.91     20.49 o 
  -7   4   1      172.82      182.99     14.48 o 
  -6   4   1     4236.87     4300.37     49.47 o 
  -5   4   1      293.86      251.68      8.22 o 
  -4   4   1       38.67       64.21      5.89 o 
  -3   4   1     1492.89     1136.00     15.91 o 
  -2   4   1       30.54      162.51      8.31 o 
  -1   4   1    13302.70    13381.01    237.22 o 
   0   4   1     9354.13     9838.60    125.70 o 
   1   4   1       30.80       74.49      8.10 o 
   2   4   1     3035.86     3074.61     56.41 o 
   3   4   1     1092.33     1057.21     23.78 o 
   4   4   1     7389.36     9450.90    110.00 o 
   5   4   1      370.55      437.21     13.97 o 
   6   4   1     2787.90     2650.28     40.97 o 
   7   4   1     1371.63     1525.33     28.64 o 
   8   4   1        0.11       18.38     11.17 o 
   9   4   1       79.69       71.13     13.09 o 
  10   4   1      630.89      641.64     40.02 o 
  11   4   1       73.71       59.86     20.48 o 
  12   4   1       81.53       50.78     20.28 o 
  13   4   1       79.07       72.84     21.88 o 
  14   4   1      156.34      175.29     49.34 o 
  15   4   1       79.37       31.72     28.76 o 
 -15   5   1      106.96       90.54     29.64 o 
 -14   5   1       35.25       41.84     22.52 o 
 -13   5   1       45.25       -4.86     20.44 o 
 -12   5   1       29.17       19.44     20.37 o 
 -11   5   1      253.43      253.32     21.68 o 
 -10   5   1       91.37      103.36     13.46 o 
  -9   5   1       24.85       43.90     11.58 o 
  -8   5   1       41.85       37.34     10.51 o 
  -7   5   1       91.10       75.08      8.09 o 
  -6   5   1     5104.10     4815.90     54.57 o 
  -5   5   1      391.06      214.55      7.95 o 
  -4   5   1    12322.51    11363.30    142.29 o 
  -3   5   1     3863.61     3699.34     41.08 o 
  -2   5   1      519.89      597.90     19.73 o 
  -1   5   1      406.21      340.96     11.07 o 
   0   5   1    29097.96    29091.79    332.19 o 
   1   5   1    25968.99    23746.25    311.83 o 
   2   5   1    19868.72    19052.21    288.10 o 
   3   5   1    25507.27    26944.11    417.08 o 
   4   5   1     4222.01     4335.93     59.97 o 
   5   5   1      910.57      870.02     16.75 o 
   6   5   1     6617.54     6826.49     92.28 o 
   7   5   1       21.70       56.78     10.51 o 
   8   5   1     2087.70     1917.74     44.39 o 
   9   5   1      600.47      593.91     27.47 o 
  10   5   1     1307.53     1238.07     30.86 o 
  11   5   1      128.81      149.39     23.30 o 
  12   5   1      236.73      181.69     22.51 o 
  13   5   1       42.18       27.62     22.56 o 
  14   5   1        1.98      -21.82     21.82 o 
  15   5   1       27.01       87.98     30.43 o 
 -15   6   1       48.85       27.94     27.58 o 
 -14   6   1       93.83      106.07     22.74 o 
 -13   6   1      492.58      531.68     28.39 o 
 -12   6   1      112.02      110.55     21.17 o 
 -11   6   1      131.73      145.47     20.19 o 
 -10   6   1      133.68      126.67     18.09 o 
  -9   6   1      155.76      167.30     17.13 o 
  -8   6   1      182.58      302.38     15.43 o 
  -7   6   1      165.52      186.69     12.33 o 
  -6   6   1     1713.06     2041.25     26.55 o 
  -5   6   1     1268.61     1539.18     23.81 o 
  -4   6   1    10333.20    10433.56    120.79 o 
  -3   6   1     5827.91     6745.34    103.76 o 
  -2   6   1    26487.95    24546.50    351.00 o 
  -1   6   1    13289.85    12304.42    157.70 o 
   0   6   1    16466.29    15654.32    177.98 o 
   1   6   1    19372.08    19362.09    245.22 o 
   2   6   1     9118.92    10010.20    149.41 o 
   3   6   1     5213.33     4979.24     78.13 o 
   4   6   1      148.27      209.76     10.83 o 
   5   6   1      433.06      471.94     18.14 o 
   6   6   1     1442.16     1637.13     33.19 o 
   7   6   1     5766.12     6017.06     83.43 o 
   8   6   1       26.97       32.77     13.90 o 
   9   6   1     1107.21     1108.99     26.14 o 
  10   6   1      192.46      144.76     19.18 o 
  11   6   1      292.42      314.14     36.72 o 
  12   6   1      507.54      453.56     26.69 o 
  13   6   1       96.32       79.56     23.89 o 
  14   6   1        6.55       37.30     24.16 o 
 -15   7   1        3.03      -11.25     23.97 o 
 -14   7   1        2.61      -13.53     20.57 o 
 -13   7   1       77.35      116.40     21.36 o 
 -12   7   1       20.13       -8.18     23.82 o 
 -11   7   1       32.25       23.77     18.17 o 
 -10   7   1      302.89      302.29     21.21 o 
  -9   7   1      853.26      828.24     20.56 o 
  -8   7   1       28.50       39.01      8.01 o 
  -7   7   1      189.27      224.49     11.97 o 
  -6   7   1     2816.41     3413.24     44.96 o 
  -5   7   1      772.74      735.03     18.25 o 
  -4   7   1        2.21        0.24     11.89 o 
  -3   7   1     1991.02     2244.51     74.88 o 
  -2   7   1    10921.87    10138.57    131.42 o 
  -1   7   1     4798.89     4721.33     63.41 o 
   0   7   1     2115.10     2539.13     31.78 o 
   1   7   1     7800.61     7827.09     90.87 o 
   2   7   1       88.34       52.21      9.85 o 
   3   7   1      999.02     1153.60     24.53 o 
   4   7   1    11955.84    11493.04    133.08 o 
   5   7   1     6053.22     6546.70     88.44 o 
   6   7   1        1.84       -0.13      9.47 o 
   7   7   1       47.76       37.79     13.95 o 
   8   7   1      379.17      310.46     13.77 o 
   9   7   1     2126.10     2199.80     38.39 o 
  10   7   1       32.07       16.10     17.63 o 
  11   7   1       22.39        4.70     18.32 o 
  12   7   1       28.66        1.32     21.36 o 
  13   7   1       96.45      126.71     23.25 o 
  14   7   1        4.12        6.28     21.21 o 
 -15   8   1        6.05        8.22     27.69 o 
 -14   8   1        5.36      -16.39     20.78 o 
 -13   8   1      110.14      118.47     34.29 o 
 -12   8   1        1.66        2.29     17.94 o 
 -11   8   1      195.94      151.88     20.03 o 
 -10   8   1     4763.73     4637.18     81.71 o 
  -9   8   1     1724.45     1947.54     50.18 o 
  -8   8   1        0.19       -3.22     12.04 o 
  -7   8   1     1265.51     1188.71     32.90 o 
  -6   8   1     2311.86     2321.45     38.42 o 
  -5   8   1     5054.91     5205.33     63.47 o 
  -4   8   1    16070.46    16524.88    293.02 o 
  -3   8   1      821.02     1186.97     21.31 o 
  -2   8   1      475.24      485.67     14.30 o 
  -1   8   1    13701.27    13915.43    178.55 o 
   0   8   1      113.93      139.20      8.48 o 
   1   8   1     3202.71     3148.79     39.12 o 
   2   8   1     7093.49     7509.85     98.48 o 
   3   8   1    11394.82    12203.27    182.15 o 
   4   8   1     1747.93     1729.31     32.22 o 
   5   8   1     2134.32     2256.18     35.58 o 
   6   8   1     1393.16     1339.02     25.64 o 
   7   8   1      361.79      384.34     14.71 o 
   8   8   1     2360.04     2415.86     48.96 o 
   9   8   1     4644.03     4667.18     99.07 o 
  10   8   1       31.11       38.18     17.61 o 
  11   8   1      289.44      236.81     22.29 o 
  12   8   1        6.56      -10.53     19.00 o 
  13   8   1      318.80      317.33     33.26 o 
  14   8   1       16.26        0.86     39.67 o 
 -15   9   1        4.33       17.73     25.50 o 
 -14   9   1       40.45       19.25     23.71 o 
 -13   9   1       63.62       66.34     20.66 o 
 -12   9   1       27.65       31.89     22.47 o 
 -11   9   1      194.90      188.52     20.38 o 
 -10   9   1      294.86      342.98     21.07 o 
  -9   9   1      255.23      300.53     42.87 o 
  -8   9   1       65.08       74.02     10.74 o 
  -7   9   1     5834.52     5829.44     80.28 o 
  -6   9   1    12730.67    12609.27    146.67 o 
  -5   9   1       79.02       70.14     14.21 o 
  -4   9   1      149.90       97.21     17.65 o 
  -3   9   1     1134.29     1314.70     31.71 o 
  -2   9   1       68.71      133.41     10.00 o 
  -1   9   1       80.75       52.61      9.03 o 
   0   9   1       80.30      110.59      8.67 o 
   1   9   1      564.07      659.17     15.89 o 
   2   9   1     6832.09     6443.17     85.25 o 
   3   9   1      890.97      854.40     21.03 o 
   4   9   1       19.47       98.37      8.35 o 
   5   9   1      379.88      386.48     17.13 o 
   6   9   1      264.79      268.12     18.73 o 
   7   9   1       80.15      108.27     16.45 o 
   8   9   1      201.45      222.23     17.95 o 
   9   9   1     1902.33     1895.19     44.09 o 
  10   9   1      338.21      372.37     22.93 o 
  11   9   1      125.20      155.93     20.11 o 
  12   9   1       59.21       15.33     19.18 o 
  13   9   1        6.98      -20.51     20.51 o 
  14   9   1       27.35        9.38     22.73 o 
 -14  10   1        8.48       -8.70     20.52 o 
 -13  10   1       55.99       61.52     19.67 o 
 -12  10   1        2.23       15.22     23.52 o 
 -11  10   1      166.63      152.39     19.22 o 
 -10  10   1       31.74       22.53     16.94 o 
  -9  10   1     4706.99     4792.71     69.48 o 
  -8  10   1     8106.06     7927.67    107.27 o 
  -7  10   1     1884.81     2043.83     32.63 o 
  -6  10   1      718.84      718.56     51.41 o 
  -5  10   1      480.61      240.93     17.17 o 
  -4  10   1     1103.68     1701.67     36.14 o 
  -3  10   1     8370.21     9023.34    119.21 o 
  -2  10   1     3020.31     3154.57     45.89 o 
  -1  10   1      820.07     1007.57     22.50 o 
   0  10   1     4263.11     4600.72     55.65 o 
   1  10   1     1678.71     1840.17     25.50 o 
   2  10   1      693.09      784.66     17.80 o 
   3  10   1     5630.92     5938.56     70.57 o 
   4  10   1     1032.59      750.06     23.55 o 
   5  10   1        7.84        3.57      7.73 o 
   6  10   1      572.65      425.37     15.26 o 
   7  10   1     3727.95     3276.26     49.60 o 
   8  10   1     9104.40     8967.50    141.98 o 
   9  10   1      122.38      181.73     18.79 o 
  10  10   1      472.22      466.37     24.23 o 
  11  10   1        2.61        0.95     18.11 o 
  12  10   1      139.85       95.01     20.25 o 
  13  10   1        1.00        0.71     20.36 o 
  14  10   1        6.29      -11.85     21.52 o 
 -14  11   1        1.75       -9.59     18.99 o 
 -13  11   1       51.06       49.56     18.05 o 
 -12  11   1       35.24       67.76     18.02 o 
 -11  11   1      631.41      687.90     26.48 o 
 -10  11   1     1161.79     1192.97     32.40 o 
  -9  11   1      721.54      745.11     18.42 o 
  -8  11   1       10.64       -5.97     19.67 o 
  -7  11   1      543.86      471.10     29.07 o 
  -6  11   1     1089.50     1056.57     30.95 o 
  -5  11   1      143.43      150.91     15.98 o 
  -4  11   1       40.60       -5.46     12.35 o 
  -3  11   1      171.51      208.49     11.70 o 
  -2  11   1      227.25       77.12      9.95 o 
  -1  11   1      509.24      529.46     15.87 o 
   0  11   1     4325.08     4602.26     55.95 o 
   1  11   1      968.21      942.53     16.86 o 
   2  11   1     8412.69     9947.42    130.04 o 
   3  11   1     2138.41     2198.78     40.23 o 
   4  11   1        6.04        6.30      5.81 o 
   5  11   1     1083.73     1015.49     19.36 o 
   6  11   1      286.44      341.01     14.75 o 
   7  11   1      240.16      316.29     17.30 o 
   8  11   1      628.43      610.75     36.84 o 
   9  11   1     5525.82     5247.92     90.31 o 
  10  11   1     2013.68     1953.25     44.94 o 
  11  11   1       49.70        8.86     17.95 o 
  12  11   1      114.24       80.20     25.27 o 
  13  11   1       12.47        2.89     20.09 o 
  14  11   1        0.34       -4.43     30.39 o 
 -14  12   1       59.23       96.36     16.98 o 
 -13  12   1       27.87       10.33     21.66 o 
 -12  12   1      461.71      469.19     22.30 o 
 -11  12   1       67.68       28.31     13.39 o 
 -10  12   1       19.38       17.54     11.59 o 
  -9  12   1     3185.37     3275.89     86.93 o 
  -8  12   1        1.32      -21.41     21.41 o 
  -7  12   1      428.98      404.53     46.99 o 
  -6  12   1     1209.22     1128.64     40.23 o 
  -5  12   1       85.68       61.55     14.89 o 
  -4  12   1     1793.36     1693.00     29.14 o 
  -3  12   1    11086.72    11962.14    156.50 o 
  -2  12   1      579.46      658.97     17.44 o 
  -1  12   1      126.01      251.64     11.94 o 
   0  12   1     1114.03     1317.94     20.89 o 
   1  12   1     1659.28     1550.17     22.98 o 
   2  12   1      154.52      143.85     12.90 o 
   3  12   1     5288.21     5319.29     85.07 o 
   4  12   1       23.83        8.35      9.03 o 
   5  12   1     5419.17     5939.24    120.42 o 
   6  12   1       18.28       46.94      9.14 o 
   7  12   1     1494.23     1427.45     26.46 o 
   8  12   1       73.54       75.35     10.92 o 
   9  12   1       34.54       35.74     15.01 o 
  10  12   1      197.77      181.87     18.92 o 
  11  12   1       37.12       23.46     17.08 o 
  12  12   1       74.24       85.96     19.53 o 
  13  12   1        0.18        7.84     19.24 o 
  14  12   1       20.20        5.26     33.65 o 
 -14  13   1       48.08       43.61     33.20 o 
 -13  13   1        0.96        9.54     30.24 o 
 -12  13   1       77.63       32.51     28.21 o 
 -11  13   1      285.44      293.70     46.40 o 
 -10  13   1      486.33      404.77     35.69 o 
  -9  13   1     2143.18     2286.29    101.62 o 
  -8  13   1      916.75      831.04     41.11 o 
  -7  13   1        0.28      -20.24     20.24 o 
  -6  13   1      734.33      763.69     35.24 o 
  -5  13   1      980.48      781.40     27.08 o 
  -4  13   1       83.36      148.62     14.24 o 
  -3  13   1     1237.03     1318.98     28.47 o 
  -2  13   1      732.85      936.41     20.97 o 
  -1  13   1      680.91      686.23     18.10 o 
   0  13   1        9.48       -6.44      7.44 o 
   1  13   1      743.33      922.54     21.30 o 
   2  13   1     4509.66     4918.34     79.48 o 
   3  13   1     3182.38     3213.58     55.36 o 
   4  13   1      446.74      516.78     18.52 o 
   5  13   1      173.93      194.53     21.55 o 
   6  13   1       43.94       30.39     34.66 o 
   7  13   1      749.06      623.57     18.53 o 
   8  13   1      111.95       88.15     11.53 o 
   9  13   1      130.74      132.99     18.61 o 
  10  13   1      120.19       48.17     15.35 o 
  11  13   1       87.02       27.54     20.61 o 
  12  13   1        0.42      -16.22     16.22 o 
  13  13   1       18.50      -17.30     17.30 o 
  14  13   1       15.92       30.01     18.70 o 
 -14  14   1       34.70       89.81     34.47 o 
 -13  14   1       95.60       91.85     31.97 o 
 -12  14   1       94.54       15.60     29.77 o 
 -11  14   1        5.54        6.20     26.99 o 
 -10  14   1      373.13      335.08     33.23 o 
  -9  14   1        0.46       -9.97     34.66 o 
  -8  14   1      420.55      497.91     52.87 o 
  -7  14   1      435.97      367.99     31.13 o 
  -6  14   1       21.18       39.22     20.24 o 
  -5  14   1      110.88      155.16     48.75 o 
  -4  14   1     4592.36     5258.17     74.10 o 
  -3  14   1     1781.76     1823.71     31.46 o 
  -2  14   1      106.22       61.33     10.35 o 
  -1  14   1      470.94      550.19     16.55 o 
   0  14   1     7647.53     7683.58     90.94 o 
   1  14   1       94.82       64.06     12.06 o 
   2  14   1      180.64      195.57     13.05 o 
   3  14   1       45.77       69.19     15.75 o 
   4  14   1      819.36      869.22     22.70 o 
   5  14   1     1260.70     1397.30     43.93 o 
   6  14   1       44.58       23.50     21.60 o 
   7  14   1      258.30      241.50     26.91 o 
   8  14   1        6.87        6.19     23.22 o 
   9  14   1     1052.31      993.99     45.69 o 
  10  14   1       10.38       27.66     35.83 o 
  11  14   1        7.37       -2.42     28.10 o 
  12  14   1       65.81       49.99     30.60 o 
  13  14   1      139.37      191.54     58.74 o 
 -14  15   1        0.70       -1.17     43.47 o 
 -13  15   1       37.88       27.79     32.62 o 
 -12  15   1      223.60      262.97     56.98 o 
 -11  15   1       67.89       69.40     29.48 o 
 -10  15   1      137.26      104.69     59.33 o 
  -9  15   1       63.34       37.26     44.05 o 
  -8  15   1      199.89      198.87     28.58 o 
  -7  15   1      232.95      320.20     38.18 o 
  -6  15   1      708.97      653.02     76.95 o 
  -5  15   1        4.82       -9.79     18.57 o 
  -4  15   1     1066.70      981.98     39.55 o 
  -3  15   1     1191.89     1458.96     27.62 o 
  -2  15   1      545.19      767.29     19.87 o 
  -1  15   1        1.20        7.74      9.57 o 
   0  15   1      853.80      870.64     17.07 o 
   1  15   1     2848.51     2906.89     51.49 o 
   2  15   1       56.50      100.51     11.02 o 
   3  15   1     1430.16     1267.52     34.91 o 
   4  15   1       70.23       50.22     12.67 o 
   5  15   1        1.78       46.99     20.77 o 
   6  15   1        0.03       -6.46     20.77 o 
   7  15   1      288.27      350.40     55.80 o 
   8  15   1      134.53      171.55     28.58 o 
   9  15   1      225.48      186.24     31.13 o 
  10  15   1       17.63       22.28     26.54 o 
  11  15   1       85.72       56.34     29.48 o 
  12  15   1        4.73      -17.53     31.14 o 
  13  15   1       14.00       51.69     31.57 o 
 -13  16   1        8.64      -30.24     30.24 o 
 -12  16   1        2.26      -14.68     45.23 o 
 -11  16   1      157.98      203.40     32.40 o 
 -10  16   1      376.97      327.20     34.06 o 
  -9  16   1        5.68        4.11     25.75 o 
  -8  16   1      164.81      202.21     28.19 o 
  -7  16   1     1190.45     1201.44     46.50 o 
  -6  16   1        2.57       10.15     20.72 o 
  -5  16   1       50.04       53.85     24.67 o 
  -4  16   1     2242.00     2258.47     43.35 o 
  -3  16   1     1215.74     1292.03     32.62 o 
  -2  16   1       25.46       32.83     15.49 o 
  -1  16   1      683.70      760.27     23.78 o 
   0  16   1     3997.48     4149.02     59.27 o 
   1  16   1       72.43       54.41     10.71 o 
   2  16   1     1651.39     1681.41     30.39 o 
   3  16   1       62.37       56.62     13.35 o 
   4  16   1      515.86      547.27     19.47 o 
   5  16   1      722.37      828.14     37.79 o 
   6  16   1      525.69      431.07     30.24 o 
   7  16   1       45.61       35.26     23.66 o 
   8  16   1      405.84      336.71     31.57 o 
   9  16   1       31.99       44.99     26.99 o 
  10  16   1      317.88      356.06     35.30 o 
  11  16   1        9.98       30.54     29.91 o 
  12  16   1        3.57      -28.93     28.93 o 
  13  16   1       92.37      116.93     35.12 o 
 -13  17   1        4.87      -20.30     32.89 o 
 -12  17   1       24.30       13.51     41.71 o 
 -11  17   1      107.88       88.39     31.14 o 
 -10  17   1      492.80      480.13     37.79 o 
  -9  17   1      539.00      524.41     62.26 o 
  -8  17   1       43.86       48.37     26.16 o 
  -7  17   1       14.82        2.69     23.50 o 
  -6  17   1        8.63      -20.24     20.24 o 
  -5  17   1      453.08      487.82     17.33 o 
  -4  17   1     1293.29     1235.02     30.06 o 
  -3  17   1     1633.56     1702.54     36.91 o 
  -2  17   1      252.30      273.88     17.69 o 
  -1  17   1     3082.66     2781.58     51.04 o 
   0  17   1      230.83      184.48     12.24 o 
   1  17   1       15.18       46.63     12.04 o 
   2  17   1     1260.12     1351.34     43.41 o 
   3  17   1        3.32      -10.18     11.99 o 
   4  17   1      330.08      314.24     16.39 o 
   5  17   1       69.46       90.34     21.91 o 
   6  17   1       35.60       43.59     35.83 o 
   7  17   1      277.44      289.03     61.09 o 
   8  17   1       39.43       52.14     26.16 o 
   9  17   1      301.25      371.47     84.00 o 
  10  17   1      151.48      165.95     31.57 o 
  11  17   1       14.25      -12.92     41.12 o 
  12  17   1       11.60      -29.77     29.77 o 
  13  17   1      157.78      232.18     39.85 o 
 -13  18   1       10.70      -37.73     55.22 o 
 -12  18   1        2.29        9.85     30.31 o 
 -11  18   1       75.59       89.50     36.42 o 
 -10  18   1       27.65       38.55     30.70 o 
  -9  18   1      518.70      490.74     51.69 o 
  -8  18   1      432.21      413.28     33.57 o 
  -7  18   1       69.85      215.16     74.01 o 
  -6  18   1       44.75       27.61     23.26 o 
  -5  18   1      217.22      164.80     12.96 o 
  -4  18   1      100.14      133.10     14.51 o 
  -3  18   1        0.42        5.37     20.33 o 
  -2  18   1       87.76      110.84     14.96 o 
  -1  18   1      122.22       88.80     11.71 o 
   0  18   1      384.98      349.15     14.53 o 
   1  18   1       49.05       19.45     10.63 o 
   2  18   1        0.14       -0.10     17.70 o 
   3  18   1        0.06       -8.07     12.71 o 
   4  18   1        0.16      -12.15     12.15 o 
   5  18   1        2.74       -2.95     24.08 o 
   6  18   1       30.42       59.64     22.74 o 
   7  18   1      412.88      521.38     35.69 o 
   8  18   1       19.18      -15.43     25.33 o 
   9  18   1       55.14       37.54     27.74 o 
  10  18   1        0.18      -27.92     27.92 o 
  11  18   1       49.21       56.19     32.27 o 
  12  18   1       25.84       65.61     81.65 o 
 -12  19   1      218.66      272.63     37.38 o 
 -11  19   1        0.85      -34.93     61.09 o 
 -10  19   1      100.24      140.26     32.37 o 
  -9  19   1      185.74      187.47     31.91 o 
  -8  19   1       51.95       53.33     27.38 o 
  -7  19   1       11.47       14.88     45.23 o 
  -6  19   1      131.72       84.14     25.33 o 
  -5  19   1      877.51      764.83     46.40 o 
  -4  19   1       12.41       -7.00     12.78 o 
  -3  19   1      456.47      482.75     47.05 o 
  -2  19   1      164.96      144.52     16.38 o 
  -1  19   1     1665.39     1924.57     40.40 o 
   0  19   1     2158.71     2211.93     37.71 o 
   1  19   1      988.19      884.97     22.57 o 
   2  19   1       18.61       18.14     14.17 o 
   3  19   1     2018.14     1693.06     37.39 o 
   4  19   1        1.35      -12.55     12.55 o 
   5  19   1       70.00       84.97     23.92 o 
   6  19   1       86.26       35.00     24.05 o 
   7  19   1      333.71      335.81     31.53 o 
   8  19   1       57.56       47.94     29.87 o 
   9  19   1      120.26      132.22     39.36 o 
  10  19   1      260.98      299.73     35.60 o 
  11  19   1        6.28        4.25     31.53 o 
  12  19   1       29.20      -15.36     43.47 o 
 -12  20   1        7.15      -15.90     32.80 o 
 -11  20   1        1.31        7.00     31.08 o 
 -10  20   1        1.79      -29.04     29.04 o 
  -9  20   1       61.69       20.47     28.43 o 
  -8  20   1      230.79      280.27     31.97 o 
  -7  20   1      138.51       58.29     26.76 o 
  -6  20   1      462.99      393.09     54.04 o 
  -5  20   1       55.99       49.73     22.38 o 
  -4  20   1        0.10       12.24     14.36 o 
  -3  20   1      175.52      149.75     16.21 o 
  -2  20   1       22.67       13.53     16.76 o 
  -1  20   1      581.07      623.19     24.25 o 
   0  20   1       62.87       54.65     26.43 o 
   1  20   1      184.16      194.35     20.92 o 
   2  20   1      145.99      199.28     17.90 o 
   3  20   1       42.30       62.91     14.60 o 
   4  20   1      762.28      720.92     24.49 o 
   5  20   1      189.97      179.00     25.71 o 
   6  20   1      438.22      266.77     34.66 o 
   7  20   1       36.92       30.62     26.53 o 
   8  20   1       76.29      104.28     29.04 o 
   9  20   1       13.98        8.81     29.96 o 
  10  20   1       17.70       11.05     31.78 o 
  11  20   1      105.12       98.47     34.47 o 
  12  20   1       42.80       62.72     36.13 o 
 -12  21   1       50.81      152.25     37.63 o 
 -11  21   1      238.42      282.92     41.06 o 
 -10  21   1      115.77       90.77     33.94 o 
  -9  21   1       30.76      -22.91     29.91 o 
  -8  21   1      352.09      408.38     42.29 o 
  -7  21   1      242.65      227.06     32.74 o 
  -6  21   1       23.21       61.71     26.54 o 
  -5  21   1     1713.70     1552.68     79.89 o 
  -4  21   1       18.77       14.74     15.08 o 
  -3  21   1     1662.21     1809.47     42.71 o 
  -2  21   1      101.76       79.46     18.93 o 
  -1  21   1       51.25       34.14     31.13 o 
   0  21   1      468.50      434.14     27.82 o 
   1  21   1      730.41      840.14     39.94 o 
   2  21   1       14.64       23.69     19.34 o 
   3  21   1     1314.42     1404.71     35.82 o 
   4  21   1        0.23       -5.28     13.61 o 
   5  21   1     1077.91     1098.89     46.27 o 
   6  21   1      632.24      531.53     35.12 o 
   7  21   1      223.63      160.37     31.91 o 
   8  21   1       45.07      -11.39     27.26 o 
   9  21   1      211.63      229.65     49.34 o 
  10  21   1       13.63       10.88     46.99 o 
  11  21   1       31.44       52.22     33.94 o 
 -11  22   1       97.41      140.80     35.72 o 
 -10  22   1       13.43       13.16     33.10 o 
  -9  22   1       21.69       50.49     31.97 o 
  -8  22   1       33.28       27.33     28.58 o 
  -7  22   1      367.51      333.59     34.47 o 
  -6  22   1      130.92       91.56     38.77 o 
  -5  22   1       49.49       20.43     24.24 o 
  -4  22   1      198.90      192.41     17.56 o 
  -3  22   1      662.92      658.24     31.89 o 
  -2  22   1        0.22        9.47     19.40 o 
  -1  22   1     1295.05     1186.08     42.63 o 
   0  22   1      915.57     1144.88     42.37 o 
   1  22   1      273.53      267.55     35.83 o 
   2  22   1        8.41       59.12     20.32 o 
   3  22   1       29.59       63.36     18.86 o 
   4  22   1      238.51      242.01     44.64 o 
   5  22   1        1.80        6.64     24.05 o 
   6  22   1      302.80      283.31     53.45 o 
   7  22   1      440.44      422.74     37.74 o 
   8  22   1      329.75      350.80     93.98 o 
   9  22   1       39.60      -14.85     31.14 o 
  10  22   1       23.81       37.76     31.78 o 
  11  22   1        2.72      -31.97     31.97 o 
 -11  23   1      139.51      145.70     36.96 o 
 -10  23   1       11.63       54.72     34.41 o 
  -9  23   1        4.05       27.14     31.53 o 
  -8  23   1      169.98      219.80     60.50 o 
  -7  23   1      345.67      322.57     51.10 o 
  -6  23   1       91.92       78.01     29.04 o 
  -5  23   1      404.54      341.86     46.99 o 
  -4  23   1      393.57      466.82     38.77 o 
  -3  23   1     1288.22     1318.81     52.28 o 
  -2  23   1      462.84      516.63     29.30 o 
  -1  23   1      456.38      469.55     29.04 o 
   0  23   1      106.33      153.26     24.50 o 
   1  23   1        0.46      -12.34     19.73 o 
   2  23   1      517.59      513.60     34.66 o 
   3  23   1       16.39       60.71     19.34 o 
   4  23   1       84.82      112.78     39.94 o 
   5  23   1       11.57        8.22     38.77 o 
   6  23   1       16.22       42.29     38.77 o 
   7  23   1       38.62       17.10     27.82 o 
   8  23   1        4.45       21.41     31.14 o 
   9  23   1       56.86       40.00     32.37 o 
  10  23   1       83.16      107.59     34.03 o 
  11  23   1        1.99       14.14     33.94 o 
 -11  24   1      138.39      213.43     43.47 o 
 -10  24   1       32.47       34.66     33.23 o 
  -9  24   1       44.18       82.35     34.77 o 
  -8  24   1       89.87      107.68     33.58 o 
  -7  24   1        3.36       -2.35     41.12 o 
  -6  24   1      157.15      226.73     49.34 o 
  -5  24   1       10.27       58.74     42.29 o 
  -4  24   1      264.02      311.32     46.99 o 
  -3  24   1      296.59      235.60     24.12 o 
  -2  24   1      156.84      147.74     29.37 o 
  -1  24   1     1352.31     1317.16     74.01 o 
   0  24   1      322.65      298.64     27.82 o 
   1  24   1        7.54      -11.84     21.41 o 
   2  24   1       21.44       10.86     21.73 o 
   3  24   1      464.22      453.90     27.16 o 
   4  24   1      145.01      182.09     45.82 o 
   5  24   1       30.90       66.96     43.47 o 
   6  24   1       12.29       30.54     42.29 o 
   7  24   1        0.02        8.22     42.29 o 
   8  24   1      111.48       99.86     49.34 o 
   9  24   1        1.24      -42.29     42.29 o 
  10  24   1        5.16      -19.40     33.79 o 
 -10  25   1        8.77       34.07     49.34 o 
  -9  25   1      225.69      211.46     52.87 o 
  -8  25   1        3.25       37.59     46.99 o 
  -7  25   1      127.42      211.46     48.17 o 
  -6  25   1      225.15      209.11     46.99 o 
  -5  25   1      227.92      232.61     49.34 o 
  -4  25   1      179.36      178.57     43.47 o 
  -3  25   1      412.73      401.92     28.19 o 
  -2  25   1     1018.66     1184.19     42.60 o 
  -1  25   1      227.13      268.10     48.75 o 
   0  25   1      372.12      357.62     27.74 o 
   1  25   1      752.06      835.88     49.34 o 
   2  25   1      603.83      714.09     52.87 o 
   3  25   1       28.43        8.96     19.74 o 
   4  25   1      301.55      240.83     45.82 o 
   5  25   1        7.60       -2.35     39.94 o 
   6  25   1       24.56       18.80     42.29 o 
   7  25   1      173.45      253.75     51.69 o 
   8  25   1        4.87       15.27     46.99 o 
   9  25   1       19.29       63.44     46.99 o 
  10  25   1        3.75       -8.22     51.69 o 
 -10  26   1      124.97      142.15     55.22 o 
  -9  26   1       25.24       -5.87     48.17 o 
  -8  26   1        5.23        5.87     49.34 o 
  -7  26   1       38.36       91.63     48.17 o 
  -6  26   1        0.30        0.00     42.29 o 
  -5  26   1      137.18       96.33     42.29 o 
  -4  26   1       87.23       65.79     39.94 o 
  -3  26   1        0.41       -1.52     39.36 o 
  -2  26   1      182.76      145.66     24.76 o 
  -1  26   1       69.79       86.00     36.42 o 
   0  26   1      436.40      434.29     34.07 o 
   1  26   1       24.44       16.75     23.92 o 
   2  26   1      272.27      283.84     26.53 o 
   3  26   1      128.52      173.87     44.64 o 
   4  26   1        1.06       -3.52     41.12 o 
   5  26   1        2.25      -18.80     43.47 o 
   6  26   1       79.70      101.03     49.34 o 
   7  26   1        0.13       52.87     45.82 o 
   8  26   1       14.25       -2.35     45.82 o 
   9  26   1       79.97      108.08     50.52 o 
  -9  27   1        3.23       45.82     54.04 o 
  -8  27   1      529.17      599.14     65.79 o 
  -7  27   1      349.18      370.06     61.09 o 
  -6  27   1       46.40       95.16     45.82 o 
  -5  27   1       61.50       57.56     43.47 o 
  -4  27   1      111.71      198.54     45.82 o 
  -3  27   1      144.19      162.23     25.41 o 
  -2  27   1      141.59      111.94     23.90 o 
  -1  27   1       53.99      119.31     37.59 o 
   0  27   1      162.04      133.92     26.16 o 
   1  27   1      131.19      182.61     27.07 o 
   2  27   1       70.34       77.87     22.56 o 
   3  27   1       49.03       70.49     38.77 o 
   4  27   1       25.06       55.22     41.12 o 
   5  27   1        0.16       34.07     43.47 o 
   6  27   1      116.54      153.90     49.34 o 
   7  27   1       14.13       17.62     50.52 o 
   8  27   1        3.57      -23.50     50.52 o 
   9  27   1       23.73       39.94     49.34 o 
  -8  28   1       25.38      -11.75     50.52 o 
  -7  28   1        1.41      -21.15     44.64 o 
  -6  28   1      232.02      249.06     56.39 o 
  -5  28   1       70.04      112.78     46.99 o 
  -4  28   1      104.13      179.74     45.82 o 
  -3  28   1      288.86      345.39     51.69 o 
  -2  28   1        6.25      -13.63     42.29 o 
  -1  28   1       15.94        8.86     22.74 o 
   0  28   1      104.34       44.28     24.50 o 
   1  28   1       79.82       35.40     24.26 o 
   2  28   1       26.35       17.94     23.66 o 
   3  28   1       19.01       -4.70     37.59 o 
   4  28   1       26.67       18.80     41.12 o 
   5  28   1       40.69        8.22     46.99 o 
   6  28   1       14.68      -45.82     45.82 o 
   7  28   1       27.79      -16.45     48.17 o 
   8  28   1       97.75       83.41     52.87 o 
  -8  29   1       50.05       88.11     52.87 o 
  -7  29   1       23.71       63.44     49.34 o 
  -6  29   1       40.81       92.81     46.99 o 
  -5  29   1      109.83      119.83     48.17 o 
  -4  29   1       19.66      -38.77     38.77 o 
  -3  29   1       71.85       96.33     42.29 o 
  -2  29   1        9.53        7.01     30.54 o 
  -1  29   1       42.02        4.76     46.40 o 
   0  29   1        1.40      -25.24     32.31 o 
   1  29   1      200.56      186.86     28.43 o 
   2  29   1      157.74      127.12     26.23 o 
   3  29   1       67.78      105.73     43.47 o 
   4  29   1       17.25       23.50     45.82 o 
   5  29   1       13.62       10.57     44.64 o 
   6  29   1       74.30      189.14     52.87 o 
   7  29   1      259.46      222.04     59.91 o 
  -7  30   1      185.76      217.34     55.22 o 
  -6  30   1       33.16       25.85     46.99 o 
  -5  30   1        1.08       -1.17     44.64 o 
  -4  30   1        9.34      -38.77     44.64 o 
  -3  30   1      170.91      162.12     45.82 o 
  -2  30   1       19.35       12.92     42.29 o 
  -1  30   1       17.79       29.45     25.33 o 
   0  30   1      146.99      152.12     29.37 o 
   1  30   1       69.31      107.75     27.60 o 
   2  30   1      133.63      105.73     45.82 o 
   3  30   1       47.34       83.41     45.82 o 
   4  30   1       34.26       75.19     48.17 o 
   5  30   1       71.30       -2.35     44.64 o 
   6  30   1       10.43      -28.19     50.52 o 
   7  30   1        0.11       52.87     51.69 o 
  -6  31   1        2.07       29.37     48.17 o 
  -5  31   1        0.21       27.02     45.82 o 
  -4  31   1        0.20       -1.17     45.82 o 
  -3  31   1        1.66      -43.47     43.47 o 
  -2  31   1      254.99      232.61     45.82 o 
  -1  31   1        0.56      -26.43     26.43 o 
   0  31   1       19.04       57.28     26.99 o 
   1  31   1        4.05       17.49     25.69 o 
   2  31   1        8.56       14.10     43.47 o 
   3  31   1       30.74       84.58     46.99 o 
   4  31   1        9.05      -41.12     41.12 o 
   5  31   1        0.20      -11.75     50.52 o 
   6  31   1       47.40       48.17     49.34 o 
  -5  32   1        0.49      -44.64     44.64 o 
  -4  32   1       28.64       75.19     50.52 o 
  -3  32   1      167.40      101.03     49.34 o 
  -2  32   1       11.49      -35.24     43.47 o 
  -1  32   1      117.83      123.54     28.58 o 
   0  32   1       25.24        2.61     26.16 o 
   1  32   1       81.25      141.67     35.24 o 
   2  32   1        0.00      -43.47     43.47 o 
   3  32   1       30.68       61.09     49.34 o 
   4  32   1      287.25      420.58     57.56 o 
   5  32   1        8.45        7.05     50.52 o 
  -3  33   1       24.02       25.85     44.64 o 
  -2  33   1      250.76      321.89     50.52 o 
  -1  33   1       43.18       17.62     42.29 o 
   0  33   1        5.83        4.23     26.16 o 
   1  33   1       81.66      158.60     46.99 o 
   2  33   1        0.38       32.89     46.99 o 
   3  33   1      247.79      411.18     61.09 o 
   0  34   1       90.97       38.77     43.47 o 
 -14   0   2        6.94       19.97     37.59 o 
 -12   0   2      321.57      195.97     32.89 o 
 -10   0   2      654.17      683.87     31.53 o 
  -8   0   2     1420.79     1415.91     32.04 o 
  -6   0   2       95.00      389.54     26.74 o 
  -4   0   2    75393.07    72888.09   1098.89 o 
  -2   0   2       22.60        8.41      6.47 o 
   0   0   2     8892.59    10823.35    274.90 o 
   2   0   2   123020.85   114154.71   3366.36 o 
   4   0   2      810.23     1103.72     30.70 o 
   6   0   2        4.11       -2.21     14.05 o 
   8   0   2        1.75        3.94     16.55 o 
  10   0   2       62.84       83.48     21.91 o 
  12   0   2      962.99     1085.39     55.80 o 
  14   0   2      180.38      220.86     45.82 o 
 -15   1   2       33.52       49.95     27.82 o 
 -14   1   2       32.46       38.42     26.54 o 
 -13   1   2      711.26      727.49     30.68 o 
 -12   1   2        0.83        1.39     17.63 o 
 -11   1   2      437.94      442.86     19.84 o 
 -10   1   2       80.45       53.08     13.70 o 
  -9   1   2       43.39       37.89     11.92 o 
  -8   1   2      490.67      532.98     14.53 o 
  -7   1   2      554.94      517.84     13.84 o 
  -6   1   2     2851.52     3262.78     39.15 o 
  -5   1   2      598.78      762.13     14.68 o 
  -4   1   2     9267.91     9985.18    105.35 o 
  -3   1   2     4912.48     3209.98     39.29 o 
  -2   1   2       13.09      135.27      6.05 o 
  -1   1   2     5013.31     4466.06     54.58 o 
   0   1   2     3132.83     4082.14     53.74 o 
   1   1   2     1976.81     1873.68     27.01 o 
   2   1   2    26436.76    27143.09    345.63 o 
   3   1   2      266.98      264.53     10.92 o 
   4   1   2     1282.13     1109.57     21.70 o 
   5   1   2     1176.22      658.47     17.85 o 
   6   1   2     4664.18     4324.81     61.80 o 
   7   1   2      344.32      256.96     13.59 o 
   8   1   2       56.60       79.17     12.45 o 
   9   1   2     1154.62     1169.96     27.54 o 
  10   1   2        3.87        7.99     14.30 o 
  11   1   2       38.24       58.23     16.24 o 
  12   1   2      292.12      368.61     25.15 o 
  13   1   2      221.89      250.26     30.70 o 
  14   1   2      105.26      142.97     30.70 o 
 -15   2   2       93.45       81.03     29.27 o 
 -14   2   2      147.48      179.84     36.42 o 
 -13   2   2      442.20      447.01     26.34 o 
 -12   2   2      137.08      110.06     21.23 o 
 -11   2   2       92.38       92.19     14.77 o 
 -10   2   2      363.67      371.89     17.27 o 
  -9   2   2        0.43        8.56     11.58 o 
  -8   2   2      134.65      187.84     14.43 o 
  -7   2   2       12.98       40.75     10.16 o 
  -6   2   2     4363.57     5159.17     58.09 o 
  -5   2   2      414.38      462.28     13.66 o 
  -4   2   2    11079.41    12002.14    124.05 o 
  -3   2   2    27350.44    27070.29    279.03 o 
  -2   2   2     3102.82     3231.59     42.86 o 
  -1   2   2    14219.50    14833.46    169.98 o 
   0   2   2    62106.69    66234.74    906.18 o 
   1   2   2       52.57       23.29      9.92 o 
   2   2   2    66341.90    66562.03    925.79 o 
   3   2   2     4970.09     4531.60     61.67 o 
   4   2   2     7726.34     7478.95     99.12 o 
   5   2   2      652.17      709.68     30.86 o 
   6   2   2        0.34      -11.19     11.19 o 
   7   2   2      664.35      636.01     19.50 o 
   8   2   2        1.17      -11.55     11.55 o 
   9   2   2        9.63        0.75     12.88 o 
  10   2   2      691.10      706.09     23.28 o 
  11   2   2      254.40      225.03     18.06 o 
  12   2   2     1941.93     1989.38     49.17 o 
  13   2   2      189.67      223.65     24.62 o 
  14   2   2       23.57        7.12     28.78 o 
 -15   3   2      344.89      371.49     33.10 o 
 -14   3   2      380.32      476.80     38.18 o 
 -13   3   2        6.92       10.13     19.84 o 
 -12   3   2      110.47      106.69     20.71 o 
 -11   3   2      179.07      189.08     23.04 o 
 -10   3   2      319.07      330.49     22.04 o 
  -9   3   2      267.20      324.89     15.71 o 
  -8   3   2     1473.67     1450.21     25.60 o 
  -7   3   2     2001.09     1943.36     26.90 o 
  -6   3   2     7265.22     6605.06     67.08 o 
  -5   3   2     1312.88     1681.06     20.94 o 
  -4   3   2      215.81      231.79     11.22 o 
  -3   3   2      256.41      191.82      7.18 o 
  -2   3   2    16998.43    17815.28    206.83 o 
  -1   3   2      742.94     1394.42     20.52 o 
   0   3   2     5284.36     4776.65     62.25 o 
   1   3   2     1002.17      747.04     17.37 o 
   2   3   2     6064.91     7110.16    107.60 o 
   3   3   2     6279.63     6483.83     86.04 o 
   4   3   2      393.73      359.92     12.51 o 
   5   3   2      386.79      309.20     12.77 o 
   6   3   2     5360.09     5438.92     75.74 o 
   7   3   2       22.34       22.46     10.86 o 
   8   3   2       66.91       99.36     12.73 o 
   9   3   2      392.53      405.92     17.90 o 
  10   3   2     1889.22     1833.63     36.78 o 
  11   3   2       72.45       93.23     16.18 o 
  12   3   2      563.48      652.79     31.20 o 
  13   3   2        8.90       70.70     25.98 o 
  14   3   2        0.30       -8.05     27.82 o 
 -15   4   2       46.62       34.81     28.76 o 
 -14   4   2        0.94       16.94     21.48 o 
 -13   4   2      702.06      712.88     30.52 o 
 -12   4   2      442.56      457.70     26.19 o 
 -11   4   2      496.53      437.73     18.88 o 
 -10   4   2       25.73       27.56     14.75 o 
  -9   4   2     1666.66     1644.45     31.59 o 
  -8   4   2      796.65      965.81     20.28 o 
  -7   4   2     7081.27     6828.90     69.93 o 
  -6   4   2      246.53      415.17     10.66 o 
  -5   4   2     2853.64     2340.00     26.69 o 
  -4   4   2      828.53      961.55     13.49 o 
  -3   4   2    28029.01    27223.98    302.36 o 
  -2   4   2     9806.74    10389.75    218.51 o 
  -1   4   2    13962.94    13518.54    217.31 o 
   0   4   2      348.14      407.64     10.66 o 
   1   4   2     7369.35     6806.31    102.39 o 
   2   4   2    21305.83    19164.00    281.23 o 
   3   4   2     2924.54     2522.64     43.79 o 
   4   4   2     1568.92     1464.51     25.37 o 
   5   4   2     2313.56     2706.35     41.15 o 
   6   4   2      325.85      466.18     15.82 o 
   7   4   2        0.87       -3.18     10.32 o 
   8   4   2      384.29      411.26     20.01 o 
   9   4   2      783.63      740.52     23.07 o 
  10   4   2       94.43      113.06     15.57 o 
  11   4   2      120.71      156.85     20.94 o 
  12   4   2      174.04      197.46     23.52 o 
  13   4   2      145.18      153.48     58.88 o 
  14   4   2       41.26       43.12     44.05 o 
 -15   5   2       45.69       29.06     27.66 o 
 -14   5   2       31.95       35.03     21.59 o 
 -13   5   2        5.34       -6.29     19.18 o 
 -12   5   2     1562.78     1586.36     47.44 o 
 -11   5   2      449.20      460.70     31.06 o 
 -10   5   2      234.62      233.60     19.11 o 
  -9   5   2      533.91      490.77     17.57 o 
  -8   5   2      148.79      252.73     12.09 o 
  -7   5   2      929.02      920.54     15.48 o 
  -6   5   2     7862.45     7711.42     78.73 o 
  -5   5   2       27.14       26.95      5.88 o 
  -4   5   2    19659.27    21078.04    218.20 o 
  -3   5   2     1805.54     1666.22     32.99 o 
  -2   5   2    12479.92    13980.61    252.14 o 
  -1   5   2      230.19      377.61     14.24 o 
   0   5   2        2.68       10.06      7.80 o 
   1   5   2     3483.94     4346.08     67.57 o 
   2   5   2      126.46      230.43     12.26 o 
   3   5   2       78.15       93.79     17.40 o 
   4   5   2      163.72      116.42     12.45 o 
   5   5   2     2233.44     2558.91     39.45 o 
   6   5   2     7872.88     7821.88    105.24 o 
   7   5   2      760.07      957.65     22.65 o 
   8   5   2       39.90       25.44     12.21 o 
   9   5   2     7329.67     7342.60    102.71 o 
  10   5   2      940.08      838.51     25.29 o 
  11   5   2      168.58      153.21     26.70 o 
  12   5   2      424.84      477.28     27.77 o 
  13   5   2       16.17        7.69     21.73 o 
  14   5   2      193.55      224.78     25.24 o 
 -15   6   2      180.36      218.23     31.78 o 
 -14   6   2       13.66       12.89     22.42 o 
 -13   6   2      164.62      150.67     21.72 o 
 -12   6   2       22.86       15.27     18.63 o 
 -11   6   2      285.10      267.32     48.33 o 
 -10   6   2     1757.52     1917.33     72.29 o 
  -9   6   2       87.64      151.41     13.69 o 
  -8   6   2     1262.28     1165.10     37.04 o 
  -7   6   2      452.84      478.45     12.04 o 
  -6   6   2     1296.27     1614.81     25.05 o 
  -5   6   2     5678.02     4909.85     50.19 o 
  -4   6   2    24111.86    25406.95    322.30 o 
  -3   6   2     1597.28     1242.67     44.64 o 
  -2   6   2      617.56      589.51     21.87 o 
  -1   6   2        0.18       63.83      9.71 o 
   0   6   2    35494.79    37161.48    469.89 o 
   1   6   2     7601.97     7751.66    100.72 o 
   2   6   2    16011.22    17112.29    252.05 o 
   3   6   2     5904.41     6346.35     98.29 o 
   4   6   2     1339.17      883.37     24.16 o 
   5   6   2      677.54      884.54     20.25 o 
   6   6   2     3296.59     3227.74     48.50 o 
   7   6   2      253.04      311.95     13.77 o 
   8   6   2        1.19      -10.71     10.71 o 
   9   6   2      781.68      812.36     22.78 o 
  10   6   2     1186.94     1118.86     48.01 o 
  11   6   2      606.36      617.65     28.39 o 
  12   6   2      851.92      901.35     35.28 o 
  13   6   2        1.03        7.63     25.33 o 
  14   6   2       80.71       97.63     24.68 o 
 -15   7   2        7.93       17.48     22.26 o 
 -14   7   2        0.11      -20.22     20.22 o 
 -13   7   2      107.22      103.36     20.91 o 
 -12   7   2       56.24       85.62     22.95 o 
 -11   7   2      986.33     1061.55     90.99 o 
 -10   7   2     1344.87     1319.13     35.22 o 
  -9   7   2      137.21      114.96     11.07 o 
  -8   7   2      837.87      603.11     20.49 o 
  -7   7   2       74.15       49.76      6.38 o 
  -6   7   2     1733.56     1749.58     23.86 o 
  -5   7   2    12175.77    13247.74    139.51 o 
  -4   7   2      248.24      434.28     17.61 o 
  -3   7   2     7090.31     7620.12    161.05 o 
  -2   7   2      646.55      489.59     16.25 o 
  -1   7   2     3361.35     3158.22     49.00 o 
   0   7   2    18471.51    17331.13    219.81 o 
   1   7   2     1173.64     1343.16     22.62 o 
   2   7   2     2307.19     2099.76     37.41 o 
   3   7   2       98.72       93.51     25.92 o 
   4   7   2      849.64      742.39     35.43 o 
   5   7   2     3882.03     3605.25     52.57 o 
   6   7   2     6114.53     5898.24     81.70 o 
   7   7   2        7.72       15.61     13.95 o 
   8   7   2      694.35      626.35     24.25 o 
   9   7   2      374.72      323.01     16.45 o 
  10   7   2      402.95      494.08     27.02 o 
  11   7   2      166.76      128.98     20.55 o 
  12   7   2      109.24      110.79     22.12 o 
  13   7   2      145.51      152.02     23.34 o 
  14   7   2       69.67       78.34     23.64 o 
 -15   8   2       32.59       44.72     22.07 o 
 -14   8   2      123.19      193.96     23.78 o 
 -13   8   2       13.07       28.52     19.80 o 
 -12   8   2        9.75       16.61     26.07 o 
 -11   8   2      274.48      307.61     38.45 o 
 -10   8   2       15.51       19.25     16.37 o 
  -9   8   2      428.70      363.59     26.17 o 
  -8   8   2     1368.62     1341.49     24.00 o 
  -7   8   2     1876.26     2081.34     31.17 o 
  -6   8   2     3651.34     4350.78     54.57 o 
  -5   8   2     2062.66     2360.93     51.60 o 
  -4   8   2    20983.53    22047.69    325.99 o 
  -3   8   2     1222.16     1293.69     37.06 o 
  -2   8   2     2637.05     2892.27     41.78 o 
  -1   8   2      273.36      304.40     11.30 o 
   0   8   2     1179.36     1193.13     18.15 o 
   1   8   2      380.30      287.23     17.47 o 
   2   8   2     9352.04     9924.81    148.94 o 
   3   8   2       74.67       63.28     11.04 o 
   4   8   2      972.12     1064.25     25.76 o 
   5   8   2     8863.34     8537.06    113.57 o 
   6   8   2       16.02       43.83     10.17 o 
   7   8   2      187.85      170.73     18.09 o 
   8   8   2      674.91      583.09     24.28 o 
   9   8   2     1297.79     1256.71     35.43 o 
  10   8   2     1591.06     1567.78     41.05 o 
  11   8   2        5.29      -11.31     18.77 o 
  12   8   2      148.46      131.92     24.29 o 
  13   8   2       31.64       31.91     34.57 o 
  14   8   2        0.52        5.57     22.70 o 
 -15   9   2       74.29       80.21     22.21 o 
 -14   9   2      140.40      218.40     23.62 o 
 -13   9   2        0.91       16.56     28.22 o 
 -12   9   2      413.69      462.99     24.38 o 
 -11   9   2      229.41      299.46     22.45 o 
 -10   9   2     2045.89     2212.49     53.91 o 
  -9   9   2      370.92      335.40     21.70 o 
  -8   9   2     9176.96     9198.49    110.41 o 
  -7   9   2     3480.87     3593.94     47.04 o 
  -6   9   2     1958.40     2108.81     51.21 o 
  -5   9   2      261.98      170.71     16.20 o 
  -4   9   2      631.63      544.75     21.00 o 
  -3   9   2       62.00      103.31     14.92 o 
  -2   9   2     1653.76     1633.23     27.74 o 
  -1   9   2     7510.67     7753.99    101.90 o 
   0   9   2     2442.58     2834.48     35.76 o 
   1   9   2      598.39      426.33     13.73 o 
   2   9   2     8889.98     9590.56    144.63 o 
   3   9   2      515.33      574.05     26.48 o 
   4   9   2     6351.48     6634.36    104.11 o 
   5   9   2        2.80       32.67      9.42 o 
   6   9   2     1922.15     1852.32     32.20 o 
   7   9   2        1.45       31.50     10.94 o 
   8   9   2      698.72      577.82     25.16 o 
   9   9   2      164.52      168.12     19.33 o 
  10   9   2     1456.01     1463.43     42.73 o 
  11   9   2      154.06      141.51     21.06 o 
  12   9   2       14.42      -19.50     19.50 o 
  13   9   2       34.46       62.40     22.26 o 
  14   9   2       15.90      -16.47     22.47 o 
 -15  10   2       19.01       37.60     20.39 o 
 -14  10   2       28.29       30.77     19.87 o 
 -13  10   2       20.10       36.82     18.92 o 
 -12  10   2        6.69       10.38     17.18 o 
 -11  10   2       27.09       59.61     16.44 o 
 -10  10   2      576.18      629.70     24.57 o 
  -9  10   2       69.47       49.44     10.34 o 
  -8  10   2      618.62      630.87     14.38 o 
  -7  10   2     1453.26     1654.80     39.79 o 
  -6  10   2      409.94      424.57     25.86 o 
  -5  10   2     1095.37     1259.50     32.09 o 
  -4  10   2      352.31      568.57     26.59 o 
  -3  10   2      183.38      120.43     12.38 o 
  -2  10   2       14.88        8.01      8.82 o 
  -1  10   2     1110.49     1324.30     23.74 o 
   0  10   2     1835.45     1821.34     25.23 o 
   1  10   2     1130.15     1073.05     18.23 o 
   2  10   2     9562.11    10729.75    161.13 o 
   3  10   2     3375.83     3775.89     62.38 o 
   4  10   2     3099.85     2357.99     43.66 o 
   5  10   2        0.03       -0.83     10.51 o 
   6  10   2     1676.20     1512.84     28.03 o 
   7  10   2      341.36      360.96     17.04 o 
   8  10   2       12.27       11.85     15.37 o 
   9  10   2      436.99      460.78     23.29 o 
  10  10   2      506.93      531.69     25.89 o 
  11  10   2      144.05      140.05     21.35 o 
  12  10   2        2.48       -4.03     19.28 o 
  13  10   2      116.87      119.14     22.54 o 
  14  10   2       20.06       -4.19     21.71 o 
 -14  11   2        2.75      -28.46     28.46 o 
 -13  11   2      387.67      429.28     23.53 o 
 -12  11   2       28.71       41.45     15.68 o 
 -11  11   2      342.51      313.75     19.64 o 
 -10  11   2        1.53        7.90     14.75 o 
  -9  11   2       16.06      -22.43     22.43 o 
  -8  11   2      211.43      233.09     21.45 o 
  -7  11   2        5.34      -13.35     15.08 o 
  -6  11   2     1888.66     2225.05     46.09 o 
  -5  11   2      403.64      250.59     29.99 o 
  -4  11   2      198.18      138.93     10.60 o 
  -3  11   2     4716.98     5605.01     76.73 o 
  -2  11   2    15158.26    15174.85    269.95 o 
  -1  11   2      377.89      378.92     17.30 o 
   0  11   2     4185.36     3786.95     52.94 o 
   1  11   2     1714.69     1478.64     22.53 o 
   2  11   2    22617.77    22941.93    292.62 o 
   3  11   2      825.49     1151.00     21.51 o 
   4  11   2     1264.96     1292.76     23.17 o 
   5  11   2      298.56      268.34     12.55 o 
   6  11   2     3271.98     2958.60     45.45 o 
   7  11   2     1349.26     1249.26     25.87 o 
   8  11   2      352.96      362.38     41.11 o 
   9  11   2     1860.11     1763.26     42.33 o 
  10  11   2      102.67      141.00     22.15 o 
  11  11   2        0.06        2.21     18.58 o 
  12  11   2      212.75      221.47     22.45 o 
  13  11   2        0.02      -16.11     20.51 o 
  14  11   2       27.36        4.20     29.47 o 
 -14  12   2       30.45       55.80     32.40 o 
 -13  12   2       22.73       61.85     30.43 o 
 -12  12   2       30.08       -1.27     26.99 o 
 -11  12   2      174.21      122.65     30.31 o 
 -10  12   2     1184.31     1055.98     64.03 o 
  -9  12   2      221.27      311.70     30.70 o 
  -8  12   2     1005.79     1180.14     86.35 o 
  -7  12   2     2267.58     2375.61     50.40 o 
  -6  12   2     2524.53     2408.22     49.28 o 
  -5  12   2      266.91      329.61     18.83 o 
  -4  12   2       29.30       30.29      9.91 o 
  -3  12   2      506.48      482.14     19.84 o 
  -2  12   2     4000.69     4019.09     57.23 o 
  -1  12   2     3431.14     4018.59     56.95 o 
   0  12   2        0.34        0.78      9.21 o 
   1  12   2        7.49       28.52     14.72 o 
   2  12   2      617.86      856.40     18.20 o 
   3  12   2      487.44      404.62     12.95 o 
   4  12   2     1569.69     1722.46     28.65 o 
   5  12   2      134.00      142.01      9.25 o 
   6  12   2      268.34      217.99     11.34 o 
   7  12   2        0.80       -7.59     11.70 o 
   8  12   2      650.70      634.89     25.23 o 
   9  12   2      635.84      760.61     56.89 o 
  10  12   2       15.31       21.26     19.63 o 
  11  12   2      140.48      155.02     37.37 o 
  12  12   2        0.19      -13.52     18.44 o 
  13  12   2       15.90       35.52     25.69 o 
 -14  13   2       11.67      -32.80     32.80 o 
 -13  13   2      110.01      105.45     32.80 o 
 -12  13   2       22.94       23.63     28.65 o 
 -11  13   2       76.95       58.21     27.74 o 
 -10  13   2      133.68      135.85     28.24 o 
  -9  13   2     3498.24     3198.45     81.82 o 
  -8  13   2      609.93      556.31     34.47 o 
  -7  13   2       31.95       38.14     16.88 o 
  -6  13   2     2794.39     2843.62     56.29 o 
  -5  13   2     3039.45     3143.42     75.67 o 
  -4  13   2       24.89       21.28      9.42 o 
  -3  13   2      349.87      326.08     13.37 o 
  -2  13   2      448.83      440.05     15.50 o 
  -1  13   2     2483.94     2606.19     42.90 o 
   0  13   2       29.61       33.38      8.04 o 
   1  13   2      676.19      917.70     16.85 o 
   2  13   2       93.98       97.77      9.12 o 
   3  13   2      605.33      743.01     16.68 o 
   4  13   2       69.78       80.44     10.39 o 
   5  13   2       63.08       61.26      6.24 o 
   6  13   2     1821.19     1912.76     31.93 o 
   7  13   2      605.68      563.21     36.63 o 
   8  13   2     2901.96     2781.90     54.11 o 
   9  13   2      196.72      168.23     18.36 o 
  10  13   2      455.85      428.32     25.36 o 
  11  13   2       79.83       47.13     17.95 o 
  12  13   2      247.61      237.65     21.92 o 
  13  13   2       36.11       55.85     21.17 o 
 -14  14   2        4.66      -12.66     32.80 o 
 -13  14   2        5.24        5.24     32.37 o 
 -12  14   2        3.26      -12.39     28.21 o 
 -11  14   2       41.76       14.92     27.82 o 
 -10  14   2      274.70      256.37     38.77 o 
  -9  14   2      967.98      937.86     59.91 o 
  -8  14   2        4.63       26.21     24.05 o 
  -7  14   2       24.31      -14.89     20.30 o 
  -6  14   2      124.00       91.81     18.15 o 
  -5  14   2      145.10      217.32     17.98 o 
  -4  14   2     1767.71     1688.61     30.33 o 
  -3  14   2      365.88      396.06     14.60 o 
  -2  14   2      533.38      569.31     19.50 o 
  -1  14   2     1010.82     1022.32     21.77 o 
   0  14   2     1539.42     1302.19     21.80 o 
   1  14   2     1613.75     1607.87     24.48 o 
   2  14   2     1912.29     2169.57     30.49 o 
   3  14   2        0.26        7.91      9.33 o 
   4  14   2       11.32        1.80     10.67 o 
   5  14   2      152.15      174.52     22.58 o 
   6  14   2     1747.15     1620.79     33.84 o 
   7  14   2      428.20      355.73     16.96 o 
   8  14   2      225.79      223.24     15.57 o 
   9  14   2       27.71       17.46     15.54 o 
  10  14   2       50.39       47.46     15.57 o 
  11  14   2      445.10      410.68     41.65 o 
  12  14   2      257.86      288.59     22.33 o 
  13  14   2       65.87      100.15     18.08 o 
 -14  15   2       18.17       20.17     33.64 o 
 -13  15   2       81.39       55.29     51.69 o 
 -12  15   2        1.39      -38.80     39.36 o 
 -11  15   2      321.78      407.19     44.05 o 
 -10  15   2       57.01        9.63     27.74 o 
  -9  15   2       11.82       15.90     26.43 o 
  -8  15   2     1070.29     1189.69     56.98 o 
  -7  15   2       18.20      -21.17     21.17 o 
  -6  15   2       46.25       33.18     16.85 o 
  -5  15   2      285.94      288.61     24.18 o 
  -4  15   2      634.74      690.95     19.07 o 
  -3  15   2      595.05      539.80     18.14 o 
  -2  15   2     1661.37     1624.66     29.57 o 
  -1  15   2     1686.71     1560.09     28.67 o 
   0  15   2     1948.64     2146.88     30.73 o 
   1  15   2       97.10      124.02     10.52 o 
   2  15   2       16.91       18.72      7.28 o 
   3  15   2      108.98      133.27     18.40 o 
   4  15   2      908.23      954.93     25.61 o 
   5  15   2       13.61       24.53      9.43 o 
   6  15   2      667.21      726.59     48.75 o 
   7  15   2      737.57      760.59     37.38 o 
   8  15   2       80.90      136.50     41.71 o 
   9  15   2      107.70      102.60     28.65 o 
  10  15   2      173.57      175.42     34.66 o 
  11  15   2      346.99      396.03     86.35 o 
  12  15   2       10.90       -8.22     32.40 o 
  13  15   2        1.45      -11.64     31.14 o 
 -13  16   2        2.06       20.99     50.52 o 
 -12  16   2       93.10       59.57     31.14 o 
 -11  16   2      347.86      430.55     37.79 o 
 -10  16   2        1.04      -11.08     26.99 o 
  -9  16   2      270.76      220.63     42.88 o 
  -8  16   2      611.42      575.42     65.79 o 
  -7  16   2     1359.97     1362.20     56.39 o 
  -6  16   2      859.21      979.65     33.50 o 
  -5  16   2     2536.54     2347.55     39.30 o 
  -4  16   2      119.39      137.37     12.26 o 
  -3  16   2     1043.90     1013.89     23.71 o 
  -2  16   2     2499.65     2866.47     44.86 o 
  -1  16   2        0.61        7.41     10.22 o 
   0  16   2     2518.28     2488.42     34.66 o 
   1  16   2       88.73      106.55     10.17 o 
   2  16   2        1.06       -6.11      6.88 o 
   3  16   2     3908.87     3384.94     59.68 o 
   4  16   2      963.57      977.81     26.82 o 
   5  16   2      674.69      521.17     20.39 o 
   6  16   2      108.02      129.90     23.92 o 
   7  16   2      145.90      129.41     26.16 o 
   8  16   2        1.59      -16.50     25.33 o 
   9  16   2       15.67        4.70     26.54 o 
  10  16   2      158.65      122.92     60.50 o 
  11  16   2        3.59       12.34     58.15 o 
  12  16   2       96.36       26.87     32.37 o 
  13  16   2       15.28       19.96     34.47 o 
 -13  17   2        9.16       24.54     32.62 o 
 -12  17   2      106.33       90.29     33.94 o 
 -11  17   2       50.36       50.74     31.91 o 
 -10  17   2       33.67       -2.67     27.82 o 
  -9  17   2        3.76       30.41     26.16 o 
  -8  17   2      754.32      827.71     41.94 o 
  -7  17   2      619.50      662.88    160.95 o 
  -6  17   2      111.72       50.22     22.74 o 
  -5  17   2     1505.51     1469.67     29.57 o 
  -4  17   2      249.68      314.50     17.30 o 
  -3  17   2     1064.34      989.90     23.93 o 
  -2  17   2      166.03      174.59     18.82 o 
  -1  17   2      390.00      394.27     15.27 o 
   0  17   2       32.06       18.10      8.70 o 
   1  17   2       68.49      113.15     10.79 o 
   2  17   2       25.31       14.24     12.55 o 
   3  17   2      335.81      346.11     17.87 o 
   4  17   2     1165.79     1157.79     29.35 o 
   5  17   2      259.66      283.84     17.89 o 
   6  17   2     2153.60     2150.33     61.40 o 
   7  17   2       58.78        2.83     29.96 o 
   8  17   2      328.61      245.62     30.70 o 
   9  17   2      713.53      751.04     41.51 o 
  10  17   2      115.73      129.24     30.74 o 
  11  17   2       45.45       23.03     31.08 o 
  12  17   2        9.74      -29.48     29.48 o 
 -13  18   2       88.63       69.53     35.24 o 
 -12  18   2      121.79      198.87     73.42 o 
 -11  18   2        0.94       53.93     31.53 o 
 -10  18   2       45.79       39.32     29.87 o 
  -9  18   2        4.24      -23.39     26.91 o 
  -8  18   2      172.07      190.35     29.91 o 
  -7  18   2      241.25      263.63     31.14 o 
  -6  18   2      141.26      176.70     41.71 o 
  -5  18   2      153.04      203.55     16.54 o 
  -4  18   2       31.34        6.81     11.31 o 
  -3  18   2      563.47      601.30     19.54 o 
  -2  18   2        0.46      -11.46     11.46 o 
  -1  18   2      368.20      286.85     15.49 o 
   0  18   2     1084.41     1257.95     22.56 o 
   1  18   2      808.06      686.86     19.99 o 
   2  18   2        6.04        0.18     10.60 o 
   3  18   2      122.17      130.99     14.24 o 
   4  18   2       35.36        8.30     12.71 o 
   5  18   2       27.63       62.41     22.74 o 
   6  18   2       10.58       -1.37     22.74 o 
   7  18   2       66.75       61.15     26.08 o 
   8  18   2        6.36      -15.27     35.24 o 
   9  18   2      371.21      427.14     37.27 o 
  10  18   2       40.78       84.87     32.31 o 
  11  18   2       10.49       38.31     32.62 o 
  12  18   2        6.68       35.55     31.97 o 
 -13  19   2       49.60       72.07     39.36 o 
 -12  19   2        0.10       34.56     35.69 o 
 -11  19   2      214.64      157.08     34.86 o 
 -10  19   2       39.75       32.96     38.77 o 
  -9  19   2      130.25      123.07     40.53 o 
  -8  19   2        0.42      -24.05     24.05 o 
  -7  19   2      195.73      188.77     28.21 o 
  -6  19   2      158.16      144.88     26.23 o 
  -5  19   2       95.63       93.61     26.50 o 
  -4  19   2      183.01      142.52     28.88 o 
  -3  19   2      114.04      145.16     13.64 o 
  -2  19   2     1568.66     1418.41     29.28 o 
  -1  19   2       10.12       16.30     12.55 o 
   0  19   2      927.87      891.76     22.68 o 
   1  19   2       39.80       42.84     12.03 o 
   2  19   2     3962.09     3716.65     65.79 o 
   3  19   2        6.86       -1.69     13.92 o 
   4  19   2       19.01       -4.59     13.64 o 
   5  19   2      121.11      100.70     25.33 o 
   6  19   2      302.29      290.89     30.11 o 
   7  19   2      269.89      317.85     34.06 o 
   8  19   2        2.32        3.45     26.43 o 
   9  19   2        1.33      -27.82     27.82 o 
  10  19   2      546.87      537.19     42.37 o 
  11  19   2      168.41      148.92     36.07 o 
  12  19   2       94.16      127.95     43.47 o 
 -12  20   2        0.71      -20.11     31.91 o 
 -11  20   2       27.17        5.99     58.74 o 
 -10  20   2       62.25      152.77     31.97 o 
  -9  20   2      129.37      130.99     31.57 o 
  -8  20   2      101.29      155.99     32.31 o 
  -7  20   2       56.10       20.80     25.08 o 
  -6  20   2      241.98      245.33     29.27 o 
  -5  20   2      244.02      316.12     28.43 o 
  -4  20   2        6.62       -9.56     13.61 o 
  -3  20   2        0.97       -0.96     14.54 o 
  -2  20   2      571.56      669.67     46.53 o 
  -1  20   2       52.06        1.25     14.72 o 
   0  20   2     1185.88     1285.55     33.05 o 
   1  20   2      631.44      620.76     30.31 o 
   2  20   2        6.51        3.91     14.78 o 
   3  20   2        0.01        6.47     14.62 o 
   4  20   2      162.99      194.73     16.75 o 
   5  20   2     1376.38     1530.93     52.71 o 
   6  20   2      339.75      399.05     37.59 o 
   7  20   2      299.81      334.78     33.20 o 
   8  20   2       10.07       73.33     79.89 o 
   9  20   2      290.96      227.47     36.52 o 
  10  20   2      100.47       91.75     33.45 o 
  11  20   2        0.38      -31.97     31.97 o 
  12  20   2       16.11      -24.61     50.52 o 
 -12  21   2        3.15       -2.07     34.47 o 
 -11  21   2       81.87      182.88     39.36 o 
 -10  21   2      136.02      142.04     34.47 o 
  -9  21   2       56.66       48.75     31.57 o 
  -8  21   2      553.24      700.80     45.23 o 
  -7  21   2      245.02      235.66     31.97 o 
  -6  21   2      555.50      527.16     46.40 o 
  -5  21   2       41.99       62.36     25.33 o 
  -4  21   2       69.14       39.22     14.86 o 
  -3  21   2        5.86       -5.84     14.86 o 
  -2  21   2      261.89      242.56     19.07 o 
  -1  21   2     2938.73     2783.47     67.27 o 
   0  21   2       31.95        1.07     22.91 o 
   1  21   2      668.55      608.47     30.94 o 
   2  21   2      293.08      291.03     23.99 o 
   3  21   2      160.81      188.87     21.08 o 
   4  21   2      458.82      558.97     27.64 o 
   5  21   2       39.04       41.76     24.55 o 
   6  21   2        4.74       31.32     26.99 o 
   7  21   2        8.20      -27.38     27.38 o 
   8  21   2      433.00      512.75     39.45 o 
   9  21   2      203.71      196.68     34.47 o 
  10  21   2      178.67      177.24     78.12 o 
  11  21   2       66.27       58.02     52.28 o 
 -12  22   2       83.74       72.25     40.53 o 
 -11  22   2        3.19       18.85     33.64 o 
 -10  22   2        1.55       70.75     65.79 o 
  -9  22   2      133.08      130.89     54.04 o 
  -8  22   2       29.70      -28.65     28.65 o 
  -7  22   2       27.25        5.24     26.16 o 
  -6  22   2        8.21       41.91     25.71 o 
  -5  22   2      564.78      726.64     62.85 o 
  -4  22   2       26.79       28.80     24.79 o 
  -3  22   2        2.84       -2.76     18.86 o 
  -2  22   2      671.90      575.68     42.88 o 
  -1  22   2     3882.21     4039.61     89.70 o 
   0  22   2      693.95      761.80     36.96 o 
   1  22   2      260.01      209.31     72.84 o 
   2  22   2      419.53      356.82     25.69 o 
   3  22   2      337.20      335.83     25.41 o 
   4  22   2      370.78      247.88     42.29 o 
   5  22   2      157.98      142.15     38.77 o 
   6  22   2        0.91       -0.29     26.91 o 
   7  22   2       20.38       36.42     29.07 o 
   8  22   2       47.63       63.37     30.24 o 
   9  22   2      104.30      120.97     31.97 o 
  10  22   2       11.72       60.43     33.94 o 
  11  22   2       77.82       37.63     35.30 o 
 -11  23   2      101.04       98.68     36.52 o 
 -10  23   2       47.21       -9.76     37.01 o 
  -9  23   2        0.03       24.54     29.90 o 
  -8  23   2       15.19        2.94     29.91 o 
  -7  23   2      101.40      179.02     43.47 o 
  -6  23   2        0.29      -16.59     28.10 o 
  -5  23   2       11.01       -6.56     23.92 o 
  -4  23   2       89.72      113.17     20.09 o 
  -3  23   2     2015.59     1981.11     54.68 o 
  -2  23   2      308.23      330.13     32.31 o 
  -1  23   2      399.59      458.91     43.47 o 
   0  23   2     1084.77     1028.91     71.66 o 
   1  23   2       16.37       30.50     42.88 o 
   2  23   2       86.75       74.34     22.32 o 
   3  23   2       67.14      127.41     20.81 o 
   4  23   2        0.16       -1.17     35.24 o 
   5  23   2      325.14      303.10     46.99 o 
   6  23   2       57.03       22.32     42.29 o 
   7  23   2       16.06      -18.80     39.94 o 
   8  23   2       46.94       20.79     29.77 o 
   9  23   2      157.21      119.52     36.52 o 
  10  23   2        6.16      -11.27     36.42 o 
 -11  24   2      129.29       76.55     36.96 o 
 -10  24   2      147.26      203.44     39.02 o 
  -9  24   2       56.68       70.81     66.96 o 
  -8  24   2       14.01       23.43     35.24 o 
  -7  24   2      542.22      675.50     62.26 o 
  -6  24   2       52.30       63.44     41.12 o 
  -5  24   2      234.27      211.46     44.64 o 
  -4  24   2      186.18      152.72     43.47 o 
  -3  24   2     1147.38     1228.30     42.34 o 
  -2  24   2     1947.57     2000.22     56.87 o 
  -1  24   2       10.60      -31.13     31.13 o 
   0  24   2       70.23       89.76     23.66 o 
   1  24   2      495.44      436.67     29.60 o 
   2  24   2       33.82      -16.25     22.32 o 
   3  24   2      508.59      493.92     28.78 o 
   4  24   2       40.96        7.05     37.59 o 
   5  24   2      106.65      131.58     43.47 o 
   6  24   2      170.42      287.82     50.52 o 
   7  24   2      111.25       96.33     44.64 o 
   8  24   2       59.37       68.14     46.99 o 
   9  24   2       30.16       72.84     48.17 o 
  10  24   2      105.25       69.31     51.69 o 
 -10  25   2      115.11      114.84     35.30 o 
  -9  25   2      112.26      137.45     54.04 o 
  -8  25   2       96.66       86.93     44.64 o 
  -7  25   2       26.67        8.22     41.12 o 
  -6  25   2      727.61      695.48     62.26 o 
  -5  25   2      181.09      185.62     45.82 o 
  -4  25   2        0.60      -22.32     39.94 o 
  -3  25   2      148.81       81.70     22.58 o 
  -2  25   2        2.38       20.81     21.72 o 
  -1  25   2      127.94       87.85     24.24 o 
   0  25   2       35.88        9.63     23.22 o 
   1  25   2      180.97      177.77     25.33 o 
   2  25   2      101.31      144.46     24.52 o 
   3  25   2      277.99      225.23     24.91 o 
   4  25   2       13.63       31.72     43.47 o 
   5  25   2        8.37       57.56     42.29 o 
   6  25   2      165.77      128.05     45.82 o 
   7  25   2       17.29       16.45     44.64 o 
   8  25   2      131.21      182.09     51.69 o 
   9  25   2      204.85      102.21     51.69 o 
 -10  26   2       48.03      -23.50     49.34 o 
  -9  26   2      237.02      341.86     58.74 o 
  -8  26   2       63.56       44.64     49.34 o 
  -7  26   2      115.56       77.54     49.34 o 
  -6  26   2        9.88        0.00     42.29 o 
  -5  26   2       42.08       21.15     41.12 o 
  -4  26   2      218.13      206.76     44.64 o 
  -3  26   2        0.54      -20.43     20.43 o 
  -2  26   2       89.24      111.97     23.90 o 
  -1  26   2      146.65      224.38     26.54 o 
   0  26   2      228.35      214.42     27.82 o 
   1  26   2      489.96      539.08     33.27 o 
   2  26   2       78.61      102.01     23.41 o 
   3  26   2        3.48       32.89     38.77 o 
   4  26   2       18.51       70.49     42.29 o 
   5  26   2       27.33       -1.17     44.64 o 
   6  26   2      113.71      101.03     49.34 o 
   7  26   2        0.12      -43.47     43.47 o 
   8  26   2        2.28      -35.24     45.82 o 
   9  26   2       73.68       52.87     50.52 o 
  -9  27   2      123.66       82.24     54.04 o 
  -8  27   2        0.20      -31.72     48.17 o 
  -7  27   2       48.79       15.27     44.64 o 
  -6  27   2        6.23        8.22     43.47 o 
  -5  27   2       33.83      -23.50     38.77 o 
  -4  27   2      122.76       86.93     42.29 o 
  -3  27   2       11.75       -4.70     21.50 o 
  -2  27   2       34.83        9.40     31.72 o 
  -1  27   2      313.76      280.36     28.43 o 
   0  27   2      158.06      188.69     26.16 o 
   1  27   2      257.14      209.07     27.60 o 
   2  27   2        5.62      -20.60     22.17 o 
   3  27   2      122.75      171.52     46.99 o 
   4  27   2       98.46      105.73     46.99 o 
   5  27   2        4.49      -15.27     41.12 o 
   6  27   2       34.98       35.24     43.47 o 
   7  27   2       61.49       61.09     49.34 o 
   8  27   2       47.04       21.15     49.34 o 
  -9  28   2        7.21      -19.97     50.52 o 
  -8  28   2       15.10      102.21     49.34 o 
  -7  28   2       97.67       22.32     48.17 o 
  -6  28   2       81.02      179.74     50.52 o 
  -5  28   2       92.85      130.40     49.34 o 
  -4  28   2       10.66       52.87     39.94 o 
  -3  28   2       40.75      -29.37     41.12 o 
  -2  28   2       23.11       43.70     24.52 o 
  -1  28   2        7.28       19.11     24.76 o 
   0  28   2      392.69      480.61     42.29 o 
   1  28   2       39.57       22.16     29.37 o 
   2  28   2       26.37       27.77     21.94 o 
   3  28   2       48.54       36.42     39.94 o 
   4  28   2       25.10        1.17     41.12 o 
   5  28   2        3.82       18.80     43.47 o 
   6  28   2       51.56       22.32     46.99 o 
   7  28   2       44.99      135.10     55.22 o 
   8  28   2       22.35        5.87     51.69 o 
  -8  29   2       23.39       -9.40     50.52 o 
  -7  29   2        4.08       12.92     48.17 o 
  -6  29   2       30.27      115.13     49.34 o 
  -5  29   2       25.71       72.84     50.52 o 
  -4  29   2       43.31       14.10     45.82 o 
  -3  29   2       15.97      -22.32     38.77 o 
  -2  29   2      259.49      248.73     28.19 o 
  -1  29   2       99.92       57.34     25.39 o 
   0  29   2       45.08       87.46     30.54 o 
   1  29   2       27.81       24.54     27.61 o 
   2  29   2       19.23      -39.94     39.94 o 
   3  29   2      185.18      190.32     49.34 o 
   4  29   2      261.66      348.91     56.39 o 
   5  29   2      127.31       34.07     49.34 o 
   6  29   2        7.40       56.39     51.69 o 
   7  29   2       72.25      102.21     49.34 o 
  -7  30   2      177.25      139.80     51.69 o 
  -6  30   2       95.29      136.28     51.69 o 
  -5  30   2        8.24       18.80     48.17 o 
  -4  30   2      381.23      237.31     49.34 o 
  -3  30   2      240.21      207.94     50.52 o 
  -2  30   2       34.16       62.23     24.99 o 
  -1  30   2      110.32      133.60     52.28 o 
   0  30   2      156.88      168.42     28.65 o 
   1  30   2       27.45       31.43     26.23 o 
   2  30   2        1.28      -41.12     41.12 o 
   3  30   2       22.51       37.59     46.99 o 
   4  30   2      285.90      384.16     55.22 o 
   5  30   2       56.35      103.38     48.17 o 
   6  30   2        2.00       11.75     49.34 o 
  -6  31   2      137.33       68.14     51.69 o 
  -5  31   2        2.37      -36.42     44.64 o 
  -4  31   2       64.41       -2.35     43.47 o 
  -3  31   2       14.98       63.44     42.29 o 
  -2  31   2        4.52        2.35     43.47 o 
  -1  31   2        0.02      -10.92     38.77 o 
   0  31   2      144.15      175.01     40.53 o 
   1  31   2        8.58       22.71     26.81 o 
   2  31   2      263.23      242.01     51.69 o 
   3  31   2        4.04        4.70     42.29 o 
   4  31   2        6.15       79.89     50.52 o 
   5  31   2       19.11      -25.85     45.82 o 
  -5  32   2        0.00      -43.47     43.47 o 
  -4  32   2      210.67      307.80     58.74 o 
  -3  32   2       22.23       49.34     48.17 o 
  -2  32   2        0.28        0.00     39.94 o 
  -1  32   2       29.67       31.81     26.76 o 
   0  32   2        1.66       21.15     41.12 o 
   1  32   2        0.45      -15.27     41.12 o 
   2  32   2        4.41        1.17     43.47 o 
   3  32   2        9.41      -39.94     39.94 o 
   4  32   2       32.22       49.34     51.69 o 
  -3  33   2      443.66      427.62     58.74 o 
  -2  33   2       25.75      -25.85     44.64 o 
  -1  33   2        2.40       -9.40     38.77 o 
   0  33   2       37.25       22.70     29.96 o 
   1  33   2      104.59      148.02     46.99 o 
   2  33   2        0.01      -43.47     43.47 o 
   3  33   2       40.72       45.82     49.34 o 
 -15   0   3       28.33       48.17     38.77 o 
 -13   0   3       59.74       34.07     36.42 o 
 -11   0   3      580.29      497.03     45.82 o 
  -9   0   3      343.45      386.01     19.46 o 
  -7   0   3      696.58      808.15     23.47 o 
  -5   0   3      602.44      697.77     26.32 o 
  -3   0   3     2224.51     2797.24     55.66 o 
  -1   0   3     3586.73     4767.30    124.53 o 
   1   0   3      171.98      138.51     12.86 o 
   3   0   3       16.74       18.21     13.29 o 
   5   0   3     1680.51     1660.18     41.51 o 
   7   0   3      232.87      218.26     19.05 o 
   9   0   3      523.26      534.16     76.95 o 
  11   0   3     5606.96     5425.24    116.61 o 
  13   0   3       72.38       76.36     41.12 o 
 -15   1   3       55.71       54.92     28.21 o 
 -14   1   3      136.06      120.87     27.74 o 
 -13   1   3       10.76        5.12     18.53 o 
 -12   1   3      141.23      136.32     16.75 o 
 -11   1   3        1.90        4.62     13.17 o 
 -10   1   3       85.70      138.06     13.08 o 
  -9   1   3      364.47      383.77     13.55 o 
  -8   1   3      117.37       85.38      9.76 o 
  -7   1   3      862.84      676.68     15.51 o 
  -6   1   3    24265.34    27374.83    283.99 o 
  -5   1   3      921.43      720.36     14.18 o 
  -4   1   3    13771.44    15313.51    194.72 o 
  -3   1   3     7245.29     7500.88     86.90 o 
  -2   1   3    15504.41    15330.85    197.62 o 
  -1   1   3     2489.19     1856.96     42.28 o 
   0   1   3     7815.88     8409.10    124.79 o 
   1   1   3     1396.46     1193.65     20.70 o 
   2   1   3     1272.33      705.84     18.14 o 
   3   1   3      153.63      210.34     11.14 o 
   4   1   3      923.80     1263.02     24.22 o 
   5   1   3     4789.14     4904.82     73.59 o 
   6   1   3      140.30      126.54     11.80 o 
   7   1   3      206.33      207.04     13.91 o 
   8   1   3      222.07      197.30     17.13 o 
   9   1   3        0.14       -6.43     13.53 o 
  10   1   3       57.06       31.15     14.89 o 
  11   1   3     2850.09     2655.85     48.06 o 
  12   1   3       91.46       77.51     21.14 o 
  13   1   3       24.42       15.84     39.36 o 
  14   1   3       55.86       96.17     31.72 o 
 -15   2   3        0.14        7.98     31.72 o 
 -14   2   3       55.36       62.37     27.38 o 
 -13   2   3       10.55       32.06     18.76 o 
 -12   2   3        7.56       -0.64     14.66 o 
 -11   2   3     1153.01     1010.11     27.06 o 
 -10   2   3      232.41      200.79     13.82 o 
  -9   2   3     2187.37     2526.61     34.61 o 
  -8   2   3      812.75      757.81     17.10 o 
  -7   2   3     1301.50     1396.42     21.88 o 
  -6   2   3     7560.34     6951.50     76.24 o 
  -5   2   3     2430.17     2318.16     26.68 o 
  -4   2   3    11536.41    10240.47    117.68 o 
  -3   2   3    10395.21     8502.34     97.82 o 
  -2   2   3    61533.74    61099.48    692.14 o 
  -1   2   3      132.79      251.51      9.71 o 
   0   2   3        3.62      106.84      8.57 o 
   1   2   3    62589.93    64009.31    940.62 o 
   2   2   3    24151.32    23394.66    297.20 o 
   3   2   3      106.91      148.78     10.22 o 
   4   2   3     1748.77     1517.75     29.67 o 
   5   2   3     1556.02     1604.41     29.03 o 
   6   2   3       40.59       99.09     11.58 o 
   7   2   3     1982.45     2260.42     38.11 o 
   8   2   3       61.56       78.28     13.05 o 
   9   2   3       86.96      105.84     14.38 o 
  10   2   3        6.02       -8.74     14.47 o 
  11   2   3      190.47      196.24     22.21 o 
  12   2   3        3.63       14.40     20.33 o 
  13   2   3       36.07       56.39     27.41 o 
  14   2   3       11.34      -13.41     28.19 o 
 -15   3   3        1.22      -17.10     25.69 o 
 -14   3   3       36.07        7.96     20.46 o 
 -13   3   3       81.33       86.43     20.77 o 
 -12   3   3       21.84       30.68     20.74 o 
 -11   3   3        0.09      -14.08     14.08 o 
 -10   3   3      191.41      233.29     14.33 o 
  -9   3   3     1953.72     1929.63     33.81 o 
  -8   3   3     1493.16     1342.73     22.30 o 
  -7   3   3     1465.79     1554.47     23.36 o 
  -6   3   3      299.62      612.99     13.47 o 
  -5   3   3     1385.75     1324.03     19.66 o 
  -4   3   3      392.90      465.44     11.22 o 
  -3   3   3    21908.76    21786.99    245.67 o 
  -2   3   3    13283.29    14285.15    272.58 o 
  -1   3   3     2513.25     2067.23     46.97 o 
   0   3   3      508.41      472.92     12.79 o 
   1   3   3     8370.10     7941.93    123.69 o 
   2   3   3    39443.65    39828.06    768.47 o 
   3   3   3     2149.84     1368.78     24.32 o 
   4   3   3     1070.78      793.25     19.40 o 
   5   3   3     5421.76     5363.56     86.97 o 
   6   3   3     3091.33     3155.25     48.10 o 
   7   3   3      132.53      126.22     12.51 o 
   8   3   3       88.73       77.74     12.93 o 
   9   3   3      294.22      297.16     29.99 o 
  10   3   3        1.90      -10.43     14.28 o 
  11   3   3       75.19       53.96     19.44 o 
  12   3   3      298.30      355.73     26.34 o 
  13   3   3        4.87       -0.50     21.04 o 
  14   3   3      115.22      113.97     30.31 o 
 -15   4   3       16.99      -14.04     26.43 o 
 -14   4   3       10.22       28.01     20.45 o 
 -13   4   3       46.75       41.73     19.60 o 
 -12   4   3      377.06      412.56     24.15 o 
 -11   4   3        3.11       13.41     13.45 o 
 -10   4   3     1860.38     1879.78     32.24 o 
  -9   4   3       73.00       92.84     12.87 o 
  -8   4   3     2055.49     2160.25     30.01 o 
  -7   4   3      511.43      505.31     12.08 o 
  -6   4   3     7762.96     8679.45     86.43 o 
  -5   4   3     3489.14     3158.16     37.15 o 
  -4   4   3     4019.94     3945.10     44.10 o 
  -3   4   3     4225.03     4833.55     63.40 o 
  -2   4   3      120.82       56.44      7.50 o 
  -1   4   3    43271.90    41415.36    528.31 o 
   0   4   3    12969.40    11209.97    143.16 o 
   1   4   3    15229.25    15008.33    221.09 o 
   2   4   3     7828.74     7344.40    172.05 o 
   3   4   3     5625.02     6243.19     96.97 o 
   4   4   3     1309.53     1472.79     26.31 o 
   5   4   3     4163.33     4645.37     65.58 o 
   6   4   3      565.84      679.12     19.29 o 
   7   4   3        0.63       10.94     11.68 o 
   8   4   3       92.64      116.73     13.24 o 
   9   4   3      806.04      688.70     26.28 o 
  10   4   3        1.40        7.14     14.58 o 
  11   4   3     1087.40     1024.03     35.86 o 
  12   4   3      100.23      165.58     22.81 o 
  13   4   3        3.55       10.97     22.52 o 
  14   4   3        8.65      -17.93     26.91 o 
 -15   5   3      144.72      192.65     29.77 o 
 -14   5   3        5.55      -20.30     20.30 o 
 -13   5   3      615.70      599.75     28.61 o 
 -12   5   3      132.24      128.12     20.18 o 
 -11   5   3      189.84      149.17     29.07 o 
 -10   5   3      217.34      195.77     23.19 o 
  -9   5   3       58.87       38.20     10.99 o 
  -8   5   3      375.50      362.28     12.92 o 
  -7   5   3     2253.07     2159.82     32.65 o 
  -6   5   3        3.09       -3.25      6.52 o 
  -5   5   3      413.32      615.10     13.67 o 
  -4   5   3     2074.52     2227.07     26.97 o 
  -3   5   3     2105.84     2188.84     82.82 o 
  -2   5   3    50309.77    48364.18   1834.43 o 
  -1   5   3    10953.47    13785.93    176.77 o 
   0   5   3      103.15      187.82      8.82 o 
   1   5   3    12056.77    12372.16    183.33 o 
   2   5   3      884.94     1244.30     26.38 o 
   3   5   3      519.41     1036.06     24.77 o 
   4   5   3       45.26        9.16     11.70 o 
   5   5   3     1030.75      879.72     20.52 o 
   6   5   3     2854.26     3025.21     46.45 o 
   7   5   3     3369.73     3122.02     49.05 o 
   8   5   3      558.09      590.58     19.51 o 
   9   5   3     2467.43     2219.74     40.40 o 
  10   5   3     1018.65     1005.28     27.45 o 
  11   5   3      166.30      198.00     21.89 o 
  12   5   3     1775.02     1854.50     48.22 o 
  13   5   3       12.69        5.36     21.88 o 
  14   5   3        6.78       -5.91     22.30 o 
 -15   6   3       18.16       18.98     21.93 o 
 -14   6   3      106.67      177.95     23.46 o 
 -13   6   3      140.84       88.07     20.86 o 
 -12   6   3       60.31       52.39     18.66 o 
 -11   6   3      155.21      148.31     40.22 o 
 -10   6   3      995.35      999.55     22.50 o 
  -9   6   3       16.90       -4.36      9.77 o 
  -8   6   3      498.39      339.68     10.55 o 
  -7   6   3      284.83      403.71     11.88 o 
  -6   6   3     5737.26     5932.17     60.48 o 
  -5   6   3        0.33        4.62      5.83 o 
  -4   6   3       37.22       25.37     12.17 o 
  -3   6   3      152.86      148.35     12.89 o 
  -2   6   3       72.75      127.93     22.95 o 
  -1   6   3        5.07       12.92      8.86 o 
   0   6   3    25956.76    27975.01    354.48 o 
   1   6   3      968.80      560.24     56.39 o 
   2   6   3     8226.05    10540.78    158.00 o 
   3   6   3      692.57      686.89     21.43 o 
   4   6   3     3965.27     3938.04     67.53 o 
   5   6   3     4943.26     5273.95     85.86 o 
   6   6   3      934.27     1078.95     28.84 o 
   7   6   3      824.44      847.11     33.74 o 
   8   6   3     1714.21     1707.94     33.26 o 
   9   6   3      397.00      355.84     17.59 o 
  10   6   3      242.05      215.11     21.24 o 
  11   6   3      248.08      213.79     22.89 o 
  12   6   3       19.53       75.48     20.79 o 
  13   6   3        5.31      -10.87     21.83 o 
  14   6   3        9.36       28.34     23.40 o 
 -15   7   3      126.35      152.10     23.74 o 
 -14   7   3      169.36      181.21     22.96 o 
 -13   7   3       51.17       23.73     19.88 o 
 -12   7   3       81.59      119.50     19.53 o 
 -11   7   3      761.62      783.40     28.52 o 
 -10   7   3      435.08      412.62     18.94 o 
  -9   7   3      906.46     1015.14     19.96 o 
  -8   7   3       53.14       70.75     10.29 o 
  -7   7   3      126.21       49.40      6.51 o 
  -6   7   3     2240.40     2109.06     24.46 o 
  -5   7   3     4105.04     4851.18     67.87 o 
  -4   7   3        0.11      -14.49     19.20 o 
  -3   7   3     4319.42     3674.73     61.25 o 
  -2   7   3     2857.76     2869.44     47.69 o 
  -1   7   3    10565.05     9426.25    173.19 o 
   0   7   3    20188.61    20546.48    375.93 o 
   1   7   3     3546.20     2985.02     42.69 o 
   2   7   3     5368.71     5243.12     82.47 o 
   3   7   3     1604.25     1236.35     33.10 o 
   4   7   3      161.26      150.21     13.64 o 
   5   7   3      448.62      423.01     18.71 o 
   6   7   3      648.81      627.31     23.80 o 
   7   7   3     2298.69     2110.13     44.16 o 
   8   7   3       28.82       28.55     15.90 o 
   9   7   3     1546.34     1578.13     39.83 o 
  10   7   3        0.86       -8.34     20.19 o 
  11   7   3       60.84       69.52     20.47 o 
  12   7   3      122.19      124.31     21.83 o 
  13   7   3       53.76        1.10     23.52 o 
  14   7   3       49.04       40.60     23.40 o 
 -15   8   3        2.07       -0.42     21.07 o 
 -14   8   3      116.02      182.05     22.90 o 
 -13   8   3      234.15      249.00     22.80 o 
 -12   8   3      219.86      249.87     22.90 o 
 -11   8   3      265.87      317.29     21.13 o 
 -10   8   3       87.22       18.15     13.94 o 
  -9   8   3      853.87      910.11     20.54 o 
  -8   8   3      522.14      567.45     17.50 o 
  -7   8   3      241.91      288.86      9.53 o 
  -6   8   3      835.19     1002.42     23.04 o 
  -5   8   3     1816.32     2238.67     43.86 o 
  -4   8   3     4934.91     4144.60    108.28 o 
  -3   8   3     3101.20     2735.94     40.86 o 
  -2   8   3     4340.33     4520.71     62.25 o 
  -1   8   3    12700.83    13313.26    197.59 o 
   0   8   3      771.51      864.83     22.72 o 
   1   8   3       31.13        2.35      8.30 o 
   2   8   3     1094.96      904.95     22.90 o 
   3   8   3      175.85      232.69     13.48 o 
   4   8   3     1264.76     1120.74     49.85 o 
   5   8   3      360.79      306.54     16.42 o 
   6   8   3       47.54       12.70     13.31 o 
   7   8   3      170.30      177.73     16.94 o 
   8   8   3        5.08        9.96     15.87 o 
   9   8   3      555.54      463.60     23.84 o 
  10   8   3     2092.12     2166.06     50.89 o 
  11   8   3     1103.88     1156.04     38.12 o 
  12   8   3       84.76       54.32     20.72 o 
  13   8   3        8.97       16.24     22.77 o 
  14   8   3        5.20       -0.27     23.88 o 
 -15   9   3        9.41        1.82     19.67 o 
 -14   9   3       30.31       56.69     38.28 o 
 -13   9   3      270.99      311.42     22.91 o 
 -12   9   3      142.80      155.61     22.00 o 
 -11   9   3      332.64      384.20     21.15 o 
 -10   9   3      557.28      507.85     20.67 o 
  -9   9   3      945.83      752.91     18.21 o 
  -8   9   3        5.58       -7.64      7.64 o 
  -7   9   3     1053.24      974.76     24.23 o 
  -6   9   3     1789.64     1800.56     39.78 o 
  -5   9   3     6015.42     7013.83    111.68 o 
  -4   9   3    11063.91    10519.15    160.73 o 
  -3   9   3     1628.21     1527.89     41.38 o 
  -2   9   3      196.37      205.54     10.95 o 
  -1   9   3     7184.24     8063.81    148.13 o 
   0   9   3      841.60      898.32     19.67 o 
   1   9   3     1251.82     1818.13     29.12 o 
   2   9   3     1608.38     1664.13     39.73 o 
   3   9   3     5818.44     6365.72    100.06 o 
   4   9   3      343.05      213.66     14.34 o 
   5   9   3     3484.70     3778.71     65.38 o 
   6   9   3      157.25      116.62     28.60 o 
   7   9   3     1623.75     1712.90     39.47 o 
   8   9   3      170.03      155.62     17.80 o 
   9   9   3      216.23      219.65     26.30 o 
  10   9   3      257.27      222.28     21.57 o 
  11   9   3        3.53       10.62     18.92 o 
  12   9   3      142.35      114.37     22.90 o 
  13   9   3       33.68       41.01     21.72 o 
  14   9   3      242.48      248.04     26.77 o 
 -15  10   3       42.91       37.12     18.93 o 
 -14  10   3       21.94       18.70     17.82 o 
 -13  10   3      132.98      143.43     19.62 o 
 -12  10   3        7.03       12.13     16.46 o 
 -11  10   3        0.17        2.07     14.29 o 
 -10  10   3      335.91      338.03     24.16 o 
  -9  10   3      234.96      288.67     10.99 o 
  -8  10   3      587.10      500.39     24.17 o 
  -7  10   3      475.99      507.61     34.36 o 
  -6  10   3      171.14      203.00     23.20 o 
  -5  10   3      452.74      428.84     24.10 o 
  -4  10   3      805.47      841.08     25.28 o 
  -3  10   3      529.36      573.32     17.13 o 
  -2  10   3     1047.86      983.85     21.13 o 
  -1  10   3      498.97      716.74     17.85 o 
   0  10   3     6789.90     6335.01     91.91 o 
   1  10   3     2566.22     2352.66     35.60 o 
   2  10   3      800.66     1266.92     27.76 o 
   3  10   3      921.75      791.38     22.26 o 
   4  10   3     4548.60     4653.73     76.45 o 
   5  10   3      796.11      942.68     26.43 o 
   6  10   3      146.93      162.06     21.01 o 
   7  10   3      256.41      333.27     19.50 o 
   8  10   3      222.76      221.57     19.18 o 
   9  10   3     1499.46     1515.90     39.37 o 
  10  10   3      273.30      265.71     22.66 o 
  11  10   3       51.97       48.78     21.73 o 
  12  10   3        2.55      -20.19     20.19 o 
  13  10   3      122.53      106.22     23.48 o 
  14  10   3        3.50       -6.02     23.31 o 
 -15  11   3        2.51       14.65     31.44 o 
 -14  11   3      321.07      297.01     37.27 o 
 -13  11   3        3.01       10.55     13.52 o 
 -12  11   3       30.03       36.10     15.30 o 
 -11  11   3        2.56      -25.71     25.71 o 
 -10  11   3       53.26       30.41     24.50 o 
  -9  11   3     2185.78     2034.44     49.04 o 
  -8  11   3      277.78      295.00     30.43 o 
  -7  11   3      421.78      438.21     84.46 o 
  -6  11   3     2744.30     2937.11     65.38 o 
  -5  11   3      359.25      292.33     18.29 o 
  -4  11   3     1531.15     1471.96     27.24 o 
  -3  11   3     5868.16     6623.10     89.96 o 
  -2  11   3       14.97       85.31     10.74 o 
  -1  11   3     1288.81     1072.33     22.31 o 
   0  11   3     1874.64     1624.89     23.79 o 
   1  11   3      264.85      277.31     11.37 o 
   2  11   3       98.62       49.92     11.17 o 
   3  11   3        3.98        1.92     12.84 o 
   4  11   3        6.09        8.13     11.67 o 
   5  11   3      669.29      767.88     33.68 o 
   6  11   3     2296.47     2008.48     35.01 o 
   7  11   3     1236.57     1232.27     32.49 o 
   8  11   3      271.64      218.73     27.92 o 
   9  11   3     1599.24     1622.73     40.77 o 
  10  11   3      377.48      345.73     29.71 o 
  11  11   3       10.70        1.26     19.09 o 
  12  11   3       67.26       97.83     21.05 o 
  13  11   3      106.71      111.89     23.63 o 
 -14  12   3       29.80       -9.99     30.74 o 
 -13  12   3      183.71      190.57     34.06 o 
 -12  12   3      135.40      184.29     30.70 o 
 -11  12   3       10.51       43.16     26.91 o 
 -10  12   3      452.64      462.29     34.47 o 
  -9  12   3      745.47      797.91     33.18 o 
  -8  12   3    10159.38    10087.93    161.65 o 
  -7  12   3        7.59      -16.19     16.19 o 
  -6  12   3     1001.22      884.91     38.84 o 
  -5  12   3      164.27      294.28     18.53 o 
  -4  12   3     2385.20     2693.58     42.20 o 
  -3  12   3      621.42      536.19     27.67 o 
  -2  12   3      600.97      634.27     17.73 o 
  -1  12   3      582.27      652.90     18.27 o 
   0  12   3      824.51      839.39     16.27 o 
   1  12   3      150.02      134.54     10.16 o 
   2  12   3     1827.69     1573.57     32.14 o 
   3  12   3     4818.83     4384.75     72.11 o 
   4  12   3      935.85     1045.38     26.55 o 
   5  12   3      134.41      153.95     14.06 o 
   6  12   3      892.23      963.29     22.33 o 
   7  12   3      658.55      699.31     31.49 o 
   8  12   3     2682.63     2811.58     55.76 o 
   9  12   3       78.40       76.04     18.58 o 
  10  12   3        6.45        2.34     18.19 o 
  11  12   3      309.55      300.74     23.85 o 
  12  12   3        2.50       -5.39     20.13 o 
  13  12   3       31.35       35.82     21.97 o 
 -14  13   3        9.78        1.67     33.10 o 
 -13  13   3       66.44      119.59     32.80 o 
 -12  13   3       91.60       35.59     29.87 o 
 -11  13   3       22.73       14.68     28.65 o 
 -10  13   3      324.29      324.11     40.53 o 
  -9  13   3     1079.83     1033.63     43.43 o 
  -8  13   3        7.09       15.36     19.96 o 
  -7  13   3      365.36      370.97     22.15 o 
  -6  13   3      192.98      223.12     36.53 o 
  -5  13   3      190.79      263.02     36.58 o 
  -4  13   3        0.30       -3.35      9.68 o 
  -3  13   3     4805.77     5255.25     82.02 o 
  -2  13   3     1479.07     1647.00     29.45 o 
  -1  13   3     6778.90     7570.84    101.59 o 
   0  13   3     4340.64     3685.61     52.77 o 
   1  13   3        0.16       -4.20      7.56 o 
   2  13   3       29.48       45.64     10.85 o 
   3  13   3     5324.67     5936.32     81.20 o 
   4  13   3     1222.18     1317.69     24.46 o 
   5  13   3     3094.25     2895.29     38.77 o 
   6  13   3      492.82      586.89     29.17 o 
   7  13   3      208.75      149.83     16.23 o 
   8  13   3       42.66       40.09     16.33 o 
   9  13   3       14.90       20.84     16.61 o 
  10  13   3        0.65       -9.38     17.22 o 
  11  13   3       82.32      119.15     20.04 o 
  12  13   3      313.81      355.52     33.61 o 
  13  13   3       22.41        7.37     20.64 o 
 -14  14   3       83.48       55.36     35.83 o 
 -13  14   3       24.45       -0.67     32.80 o 
 -12  14   3       10.35      -24.22     28.93 o 
 -11  14   3       40.18       -2.35     26.58 o 
 -10  14   3     2279.02     2228.58     66.96 o 
  -9  14   3        3.49       -7.16     19.44 o 
  -8  14   3     1421.12     1385.93     59.46 o 
  -7  14   3      708.25      646.49     27.32 o 
  -6  14   3     1416.19     1322.91     36.12 o 
  -5  14   3      306.74      310.70     23.41 o 
  -4  14   3     2869.85     3104.67     69.35 o 
  -3  14   3      568.82      558.30     19.50 o 
  -2  14   3       50.52       17.15      9.98 o 
  -1  14   3       38.88       35.21     10.42 o 
   0  14   3     5305.31     5538.45     75.98 o 
   1  14   3      285.56      190.23      9.90 o 
   2  14   3      375.48      568.76     14.86 o 
   3  14   3       73.88       71.76     10.01 o 
   4  14   3        2.41       -2.01      8.73 o 
   5  14   3        0.46        1.37      7.04 o 
   6  14   3     2525.61     2376.43     38.59 o 
   7  14   3      216.50      267.66     17.68 o 
   8  14   3      513.30      482.24     23.43 o 
   9  14   3      161.33      213.80     19.32 o 
  10  14   3      295.03      307.86     21.38 o 
  11  14   3      150.17      159.09     21.44 o 
  12  14   3      346.02      365.77     24.51 o 
  13  14   3       36.84       46.89     19.80 o 
 -14  15   3      131.64      152.00     36.55 o 
 -13  15   3      311.06      283.56     36.55 o 
 -12  15   3       79.71       55.51     31.72 o 
 -11  15   3       11.86       60.50     29.07 o 
 -10  15   3      216.18      156.00     31.08 o 
  -9  15   3     3554.29     3482.19    115.13 o 
  -8  15   3       90.09      137.44     21.47 o 
  -7  15   3      234.32      211.09     22.00 o 
  -6  15   3       18.51       17.46     16.02 o 
  -5  15   3        1.70        6.44     15.08 o 
  -4  15   3     2943.67     2914.85     45.98 o 
  -3  15   3     2780.25     2954.81     46.28 o 
  -2  15   3       81.44       71.43     11.46 o 
  -1  15   3      775.56      756.90     19.75 o 
   0  15   3     6956.90     7336.99     88.10 o 
   1  15   3     1385.42     1284.48     21.68 o 
   2  15   3     3253.55     3370.09     44.50 o 
   3  15   3     2042.91     1918.07     32.26 o 
   4  15   3      233.84      233.73     11.40 o 
   5  15   3       56.35       94.60      7.62 o 
   6  15   3     1480.61     1306.23     25.43 o 
   7  15   3      743.01      832.50     40.02 o 
   8  15   3      550.15      494.96     21.81 o 
   9  15   3      205.89      185.55     17.42 o 
  10  15   3        8.96       21.66     16.49 o 
  11  15   3       46.14       45.48     16.61 o 
  12  15   3       48.77       56.36     23.54 o 
  13  15   3        0.23       -2.27     31.53 o 
 -14  16   3       98.03      186.62     38.21 o 
 -13  16   3      174.07      144.46     34.47 o 
 -12  16   3      129.94      145.25     32.40 o 
 -11  16   3       20.92       29.57     29.77 o 
 -10  16   3      294.64      342.32     35.69 o 
  -9  16   3        6.62      -24.69     26.91 o 
  -8  16   3     1349.33     1458.04     64.55 o 
  -7  16   3       33.07       24.31     33.14 o 
  -6  16   3      185.41      272.14     21.47 o 
  -5  16   3      283.05      265.65     17.68 o 
  -4  16   3      457.46      427.41     16.12 o 
  -3  16   3      847.98      808.24     21.82 o 
  -2  16   3       33.74       40.17     11.04 o 
  -1  16   3      528.87      473.47     16.52 o 
   0  16   3      383.08      425.36     13.63 o 
   1  16   3      207.32      177.54      9.73 o 
   2  16   3     1474.67     1321.93     25.22 o 
   3  16   3     1212.43     1373.20     35.10 o 
   4  16   3     1364.86     1287.22     31.47 o 
   5  16   3      433.02      354.06     11.76 o 
   6  16   3       89.81      108.38      9.65 o 
   7  16   3      231.32      230.19     50.52 o 
   8  16   3        7.16       16.71     25.71 o 
   9  16   3        2.89      -11.03     25.71 o 
  10  16   3      126.64      107.93     31.53 o 
  11  16   3      142.17      172.35     35.72 o 
  12  16   3       66.34      112.52     33.57 o 
 -13  17   3       39.92       37.10     35.30 o 
 -12  17   3      101.91      105.73     34.89 o 
 -11  17   3      141.71       89.76     49.34 o 
 -10  17   3       55.02       -3.57     34.07 o 
  -9  17   3       17.39        8.22     37.59 o 
  -8  17   3       78.61       54.66     26.54 o 
  -7  17   3      103.01      164.53     24.93 o 
  -6  17   3       81.84       91.67     24.08 o 
  -5  17   3        6.84       -5.34     10.59 o 
  -4  17   3      693.95      732.99     20.88 o 
  -3  17   3        5.31       11.97     13.06 o 
  -2  17   3      746.95      813.03     21.61 o 
  -1  17   3     1713.89     1554.90     29.62 o 
   0  17   3        6.93       -8.81      8.81 o 
   1  17   3      489.21      666.90     18.54 o 
   2  17   3      205.68      172.01     10.00 o 
   3  17   3      251.95      304.15     15.63 o 
   4  17   3     1757.09     1641.05     36.64 o 
   5  17   3      222.24      185.76     13.64 o 
   6  17   3      172.13      193.72     26.91 o 
   7  17   3      856.17      971.66     44.77 o 
   8  17   3       50.79       48.17     27.41 o 
   9  17   3      195.31      157.80     44.64 o 
  10  17   3        1.34        8.00     28.21 o 
  11  17   3      159.17      201.95     72.25 o 
  12  17   3       18.34       26.54     34.66 o 
 -13  18   3        2.59       19.38     32.40 o 
 -12  18   3       33.67       46.10     32.80 o 
 -11  18   3      341.26      279.70     36.13 o 
 -10  18   3        0.27        8.22     28.76 o 
  -9  18   3      837.57      718.97     41.51 o 
  -8  18   3        7.95        8.17     25.33 o 
  -7  18   3      644.78      668.24     57.37 o 
  -6  18   3       93.57       94.03     31.86 o 
  -5  18   3      222.22      238.76     18.48 o 
  -4  18   3        6.69       39.39     12.00 o 
  -3  18   3      142.26      117.21     12.92 o 
  -2  18   3      207.10      241.48     14.35 o 
  -1  18   3       21.33       18.86     11.32 o 
   0  18   3      346.67      393.65     13.45 o 
   1  18   3      122.71       95.33     11.42 o 
   2  18   3      497.43      492.36     16.81 o 
   3  18   3      412.08      441.42     20.82 o 
   4  18   3     2668.82     2777.12     53.10 o 
   5  18   3      228.15      218.83     26.43 o 
   6  18   3      558.24      486.80     39.94 o 
   7  18   3     1262.66     1299.93     52.33 o 
   8  18   3       13.36        2.26     26.16 o 
   9  18   3      165.90      154.37     31.91 o 
  10  18   3        1.73        2.67     28.93 o 
  11  18   3       95.27      101.86     35.30 o 
  12  18   3       21.30       -2.39     56.39 o 
 -13  19   3       42.18      -12.34     37.01 o 
 -12  19   3       99.66      121.26     34.03 o 
 -11  19   3        0.08      -30.74     30.74 o 
 -10  19   3       14.75        7.93     27.82 o 
  -9  19   3      136.34      112.95     35.83 o 
  -8  19   3       20.73      -24.88     24.88 o 
  -7  19   3      334.95      286.14     30.11 o 
  -6  19   3      296.58      300.68     30.17 o 
  -5  19   3       52.85       90.71     13.04 o 
  -4  19   3       60.17       44.64     13.90 o 
  -3  19   3      126.97      131.93     15.26 o 
  -2  19   3      431.13      507.28     18.07 o 
  -1  19   3     1545.54     1326.35     28.13 o 
   0  19   3      461.01      426.85     16.63 o 
   1  19   3     1961.65     2222.66     37.08 o 
   2  19   3       17.34       -2.57     13.06 o 
   3  19   3       26.61        1.34     14.70 o 
   4  19   3       73.74       50.82     14.73 o 
   5  19   3     1040.09     1037.89     44.39 o 
   6  19   3       13.30       27.79     63.44 o 
   7  19   3      238.22      222.85     41.12 o 
   8  19   3       42.03       65.08     28.21 o 
   9  19   3        4.14      -14.68     29.07 o 
  10  19   3       75.23       64.94     32.74 o 
  11  19   3       12.84       46.55     32.95 o 
  12  19   3        5.99        7.73     44.05 o 
 -12  20   3        2.01      -21.24     49.34 o 
 -11  20   3      280.62      258.07     61.68 o 
 -10  20   3       22.52      -13.17     29.87 o 
  -9  20   3        5.92      -16.55     28.21 o 
  -8  20   3        0.40       14.92     26.16 o 
  -7  20   3      201.14      129.40     28.65 o 
  -6  20   3        3.36        3.57     24.08 o 
  -5  20   3       72.92       64.96     18.83 o 
  -4  20   3      196.93      168.33     17.30 o 
  -3  20   3       11.30        1.66     12.51 o 
  -2  20   3        9.68       -3.43     12.12 o 
  -1  20   3     1211.58     1141.86     27.98 o 
   0  20   3      828.65      799.15     31.71 o 
   1  20   3      585.09      589.43     31.22 o 
   2  20   3       55.73       28.80     18.02 o 
   3  20   3       27.97       -2.71     14.93 o 
   4  20   3      416.03      451.49     21.74 o 
   5  20   3      147.77      134.56     26.23 o 
   6  20   3        1.64       -8.78     25.33 o 
   7  20   3      171.53      154.48     29.77 o 
   8  20   3      373.96      308.81     74.60 o 
   9  20   3       10.87        3.05     30.43 o 
  10  20   3        1.42       32.89     32.37 o 
  11  20   3       15.28       13.42     33.45 o 
 -12  21   3        0.94      -12.44     33.57 o 
 -11  21   3      177.27      208.60     35.72 o 
 -10  21   3       91.22       72.03     32.80 o 
  -9  21   3       36.14       10.06     37.59 o 
  -8  21   3      148.80      173.28     31.53 o 
  -7  21   3      301.23      300.78     31.97 o 
  -6  21   3      821.79      846.90     58.15 o 
  -5  21   3       80.37       48.30     27.72 o 
  -4  21   3        1.90      -12.84     12.84 o 
  -3  21   3       31.60       39.19     13.35 o 
  -2  21   3      462.37      568.97     20.07 o 
  -1  21   3       20.61       48.11     15.04 o 
   0  21   3      421.73      355.68     20.00 o 
   1  21   3      137.53      213.45     23.71 o 
   2  21   3       65.12       40.95     19.74 o 
   3  21   3        3.66       14.46     18.67 o 
   4  21   3        1.70        7.00     16.59 o 
   5  21   3        4.78        7.34     25.08 o 
   6  21   3      171.36      171.91     28.93 o 
   7  21   3       13.41        1.63     37.59 o 
   8  21   3       39.79       -1.79     29.77 o 
   9  21   3       11.55       49.93     60.50 o 
  10  21   3      107.35      142.20     34.03 o 
  11  21   3      117.02       90.18     36.13 o 
 -12  22   3        0.64      -12.59     34.86 o 
 -11  22   3        0.38       -3.29     32.95 o 
 -10  22   3       25.00       31.49     31.53 o 
  -9  22   3       25.01       -4.75     31.13 o 
  -8  22   3       50.55       44.88     29.04 o 
  -7  22   3        1.94       37.91     26.16 o 
  -6  22   3       89.66      108.68     42.29 o 
  -5  22   3       24.25        0.63     30.54 o 
  -4  22   3      759.72      710.89     26.73 o 
  -3  22   3     1101.90     1048.22     33.91 o 
  -2  22   3        0.46       19.34     18.98 o 
  -1  22   3      638.79      691.28     34.47 o 
   0  22   3       25.04       -3.44     39.94 o 
   1  22   3     1096.49      969.03     38.93 o 
   2  22   3      157.88      187.23     28.78 o 
   3  22   3      287.30      293.96     24.34 o 
   4  22   3      671.68      553.33     51.69 o 
   5  22   3      763.79      690.78     56.39 o 
   6  22   3       88.12       75.19     43.47 o 
   7  22   3       74.13       90.36     30.70 o 
   8  22   3        0.48       -1.03     32.31 o 
   9  22   3       78.18       42.13     32.27 o 
  10  22   3      318.68      422.28     45.23 o 
  11  22   3      110.19      129.61     88.11 o 
 -11  23   3       39.91       20.56     33.20 o 
 -10  23   3        3.29       -3.95     31.08 o 
  -9  23   3       46.72       35.90     31.08 o 
  -8  23   3      129.53      153.71     52.28 o 
  -7  23   3      493.95      506.43     37.74 o 
  -6  23   3      132.90      110.09     29.04 o 
  -5  23   3      749.68      688.61     37.63 o 
  -4  23   3      428.51      306.85     24.91 o 
  -3  23   3      261.11      308.73     25.86 o 
  -2  23   3       11.68       28.15     21.44 o 
  -1  23   3     1777.71     1890.39     55.58 o 
   0  23   3      939.36      952.74     40.23 o 
   1  23   3      265.04      287.97     30.54 o 
   2  23   3        0.91       -5.83     20.32 o 
   3  23   3      195.57      191.65     22.58 o 
   4  23   3       54.81       23.50     36.42 o 
   5  23   3       39.13       23.50     37.59 o 
   6  23   3       85.26       48.17     41.12 o 
   7  23   3        9.01      -11.75     42.29 o 
   8  23   3        0.02       41.12     45.82 o 
   9  23   3        2.26      -41.12     44.64 o 
  10  23   3        1.28       39.36     34.89 o 
 -11  24   3      116.67      148.48     38.10 o 
 -10  24   3      103.60      103.62     34.86 o 
  -9  24   3        6.36       36.55     31.89 o 
  -8  24   3       76.51       65.23     31.44 o 
  -7  24   3      528.37      403.78     37.79 o 
  -6  24   3        1.90       24.67     39.94 o 
  -5  24   3      381.31      440.55     50.52 o 
  -4  24   3        2.56      -12.20     18.86 o 
  -3  24   3      193.23      286.74     54.04 o 
  -2  24   3      687.23      719.14     66.96 o 
  -1  24   3     2862.77     2763.90     69.76 o 
   0  24   3     1363.66     1238.15     45.67 o 
   1  24   3       54.10       38.33     22.38 o 
   2  24   3      199.87      234.91     33.48 o 
   3  24   3       87.66      136.75     55.80 o 
   4  24   3     1281.99     1482.59     79.89 o 
   5  24   3       51.09       75.19     41.12 o 
   6  24   3      107.59      190.32     46.99 o 
   7  24   3        1.89       35.24     42.29 o 
   8  24   3      328.96      350.09     59.91 o 
   9  24   3        9.82       75.19     48.17 o 
  10  24   3       54.01       66.96     49.34 o 
 -10  25   3      357.82      454.51    108.67 o 
  -9  25   3       85.56       91.08     69.31 o 
  -8  25   3        9.33       44.64     45.82 o 
  -7  25   3      152.01      200.89     50.52 o 
  -6  25   3      517.21      570.95     56.39 o 
  -5  25   3      102.50       54.04     42.29 o 
  -4  25   3        0.54      -35.24     35.24 o 
  -3  25   3      775.16      744.09     35.56 o 
  -2  25   3       23.07       18.34     33.48 o 
  -1  25   3      177.40      270.24     27.02 o 
   0  25   3      308.42      338.27     29.48 o 
   1  25   3       47.03       86.28     23.08 o 
   2  25   3      128.68      128.06     23.71 o 
   3  25   3        3.26       49.34     37.59 o 
   4  25   3        3.33       -1.17     38.77 o 
   5  25   3       33.04        4.70     39.94 o 
   6  25   3        0.03      -39.94     39.94 o 
   7  25   3       10.97       83.41     50.52 o 
   8  25   3       30.71       12.92     44.64 o 
   9  25   3      217.51      261.98     59.91 o 
 -10  26   3       45.46       30.54     50.52 o 
  -9  26   3      223.08      306.62     56.39 o 
  -8  26   3       75.34       -5.87     45.82 o 
  -7  26   3      215.29      103.38     48.17 o 
  -6  26   3      689.14      696.65     65.79 o 
  -5  26   3      181.15      146.85     43.47 o 
  -4  26   3     1429.72     1368.63     79.89 o 
  -3  26   3       69.62      114.05     23.46 o 
  -2  26   3        0.05        8.70     22.32 o 
  -1  26   3      182.47      209.60     26.54 o 
   0  26   3       13.04      -15.90     22.24 o 
   1  26   3       51.14       69.67     24.55 o 
   2  26   3       85.53       63.54     31.13 o 
   3  26   3        5.80       41.12     42.29 o 
   4  26   3       88.75      111.61     43.47 o 
   5  26   3       61.13       48.17     46.99 o 
   6  26   3       20.10       51.69     44.64 o 
   7  26   3       11.55        4.70     50.52 o 
   8  26   3       12.71      -14.10     44.64 o 
   9  26   3        4.53        1.17     52.87 o 
  -9  27   3       99.44      103.38     49.34 o 
  -8  27   3        1.04      -10.57     49.34 o 
  -7  27   3      105.09      106.91     49.34 o 
  -6  27   3      158.07      162.12     52.87 o 
  -5  27   3        0.52       41.12     45.82 o 
  -4  27   3       69.12       34.07     41.12 o 
  -3  27   3      288.10      289.59     27.08 o 
  -2  27   3      288.39      200.91     28.19 o 
  -1  27   3       57.13        8.22     22.43 o 
   0  27   3      119.51      105.06     25.24 o 
   1  27   3        0.10      -21.91     21.91 o 
   2  27   3      187.31      179.38     34.66 o 
   3  27   3       30.10       14.10     38.77 o 
   4  27   3        0.20       36.42     45.82 o 
   5  27   3      158.91       88.11     50.52 o 
   6  27   3      242.57      216.16     55.22 o 
   7  27   3       31.44       -3.52     50.52 o 
   8  27   3        6.30       24.67     48.17 o 
  -9  28   3       27.40       14.10     51.69 o 
  -8  28   3       20.35       10.57     46.99 o 
  -7  28   3        8.26       39.94     45.82 o 
  -6  28   3       21.11      -22.32     46.99 o 
  -5  28   3        0.06       44.64     43.47 o 
  -4  28   3       62.57      113.95     48.17 o 
  -3  28   3      120.27      155.07     46.99 o 
  -2  28   3        5.21        7.52     24.26 o 
  -1  28   3       85.70       81.18     25.24 o 
   0  28   3       14.04      -16.53     35.24 o 
   1  28   3       30.16      -18.12     28.78 o 
   2  28   3       28.83       12.62     23.25 o 
   3  28   3       98.53       61.09     42.29 o 
   4  28   3      194.19      150.37     45.82 o 
   5  28   3      252.18      238.48     51.69 o 
   6  28   3       60.54      117.48     52.87 o 
   7  28   3        0.08       36.42     48.17 o 
  -8  29   3       91.93      132.75     54.04 o 
  -7  29   3       28.83        9.40     45.82 o 
  -6  29   3        0.18      -42.29     42.29 o 
  -5  29   3      386.65      426.45     57.56 o 
  -4  29   3       90.32      131.58     45.82 o 
  -3  29   3        3.48      -30.54     42.29 o 
  -2  29   3      515.61      509.96     34.15 o 
  -1  29   3       29.30       97.74     26.43 o 
   0  29   3        0.01       -9.21     23.22 o 
   1  29   3       43.66       42.68     24.76 o 
   2  29   3      205.75      197.36     43.47 o 
   3  29   3       45.24       41.12     45.82 o 
   4  29   3      102.56       76.36     45.82 o 
   5  29   3       56.23       59.91     46.99 o 
   6  29   3        3.87        3.52     46.99 o 
   7  29   3       20.76       -3.52     49.34 o 
  -7  30   3        0.01       91.63     49.34 o 
  -6  30   3       36.09       35.24     46.99 o 
  -5  30   3       51.72       50.52     49.34 o 
  -4  30   3        0.05       43.47     46.99 o 
  -3  30   3        0.19      -32.89     38.77 o 
  -2  30   3        0.44        9.63     24.76 o 
  -1  30   3        8.61       38.03     26.54 o 
   0  30   3      109.99       95.34     27.26 o 
   1  30   3       35.23       11.23     27.02 o 
   2  30   3       38.93       23.50     44.64 o 
   3  30   3       82.79       83.41     43.47 o 
   4  30   3       47.55       52.87     49.34 o 
   5  30   3        5.90      -12.92     49.34 o 
   6  30   3       74.09      152.72     52.87 o 
  -6  31   3      227.07      226.73     55.22 o 
  -5  31   3        6.74      -19.97     46.99 o 
  -4  31   3      113.47       89.28     44.64 o 
  -3  31   3      146.69      149.20     49.34 o 
  -2  31   3        0.50       12.92     42.29 o 
  -1  31   3        1.80      -24.41     24.41 o 
   0  31   3       27.01       16.81     26.54 o 
   1  31   3       84.15      102.50     27.08 o 
   2  31   3        0.09      -38.77     38.77 o 
   3  31   3        3.31      102.21     48.17 o 
   4  31   3       36.59      -11.75     44.64 o 
   5  31   3      107.37      144.50     51.69 o 
  -5  32   3        4.75       14.10     46.99 o 
  -4  32   3      142.40      133.93     51.69 o 
  -3  32   3       19.08       25.85     42.29 o 
  -2  32   3        2.86      -42.29     42.29 o 
  -1  32   3      154.01      152.37     44.64 o 
   0  32   3       14.46       18.96     26.08 o 
   1  32   3      104.96       71.66     39.94 o 
   2  32   3       11.05       21.15     44.64 o 
   3  32   3       23.80      -45.82     45.82 o 
   4  32   3       44.11      111.61     54.04 o 
  -3  33   3        1.13      -19.97     46.99 o 
  -2  33   3        0.15      -27.02     43.47 o 
  -1  33   3        8.76       -0.07     28.78 o 
   0  33   3        8.20        9.92     41.12 o 
   1  33   3        8.21       74.01     45.82 o 
   2  33   3        1.58      -27.02     44.64 o 
 -14   0   4      193.19      152.72     39.94 o 
 -12   0   4       79.34      135.16     23.22 o 
 -10   0   4     1186.83     1438.96     35.78 o 
  -8   0   4     1542.22     1502.30     33.22 o 
  -6   0   4    13311.54    15409.21    229.25 o 
  -4   0   4      297.35      192.27     18.80 o 
  -2   0   4     6077.90     5514.65    102.18 o 
   0   0   4     1796.11     1997.14     59.91 o 
   2   0   4      182.12      374.76     17.85 o 
   4   0   4     5801.68     5761.65    112.14 o 
   6   0   4     2475.77     3029.11     67.27 o 
   8   0   4      488.38      405.12     25.92 o 
  10   0   4      768.54      981.87     40.30 o 
  12   0   4       94.37      108.27     25.92 o 
  14   0   4        0.05      -36.42     36.42 o 
 -15   1   4      133.82      151.10     28.58 o 
 -14   1   4      191.25      197.78     29.04 o 
 -13   1   4      425.36      472.07     34.93 o 
 -12   1   4       42.38       55.54     15.36 o 
 -11   1   4       11.78        5.66     17.19 o 
 -10   1   4     1163.54     1304.32     24.08 o 
  -9   1   4     1283.90     1312.05     22.79 o 
  -8   1   4       27.38       -0.45     10.33 o 
  -7   1   4       63.08       26.22      8.44 o 
  -6   1   4      175.36      336.58     11.00 o 
  -5   1   4      489.27      497.27     15.10 o 
  -4   1   4     9971.98    11416.32    146.55 o 
  -3   1   4     1522.46     1709.31     23.74 o 
  -2   1   4       15.90        1.77      6.81 o 
  -1   1   4     6404.66     7023.67    128.76 o 
   0   1   4     7365.24     7420.86    111.90 o 
   1   1   4     1251.50     1766.46     39.87 o 
   2   1   4     5597.67     5442.71     73.57 o 
   3   1   4     3307.05     3343.20     48.60 o 
   4   1   4     2177.01     2644.59     40.67 o 
   5   1   4     1070.73     1048.89     23.32 o 
   6   1   4      488.35      574.29     18.63 o 
   7   1   4      928.92      930.33     26.99 o 
   8   1   4     1070.53     1065.21     26.88 o 
   9   1   4     1418.65     1372.11     31.49 o 
  10   1   4      314.09      386.33     21.70 o 
  11   1   4      217.29      245.37     19.40 o 
  12   1   4       75.93       90.34     21.34 o 
  13   1   4       64.44       73.33     29.48 o 
  14   1   4        5.61       -7.15     28.65 o 
 -15   2   4        1.54      -23.03     25.24 o 
 -14   2   4      303.76      334.77     31.44 o 
 -13   2   4       11.97      -18.68     19.29 o 
 -12   2   4      446.56      409.99     19.76 o 
 -11   2   4       32.12       43.45     12.98 o 
 -10   2   4      135.10      148.84     12.20 o 
  -9   2   4        2.00       12.45      9.82 o 
  -8   2   4      408.28      449.15     13.53 o 
  -7   2   4       31.83       -7.94      7.94 o 
  -6   2   4        8.57       -8.09      8.09 o 
  -5   2   4      469.88      389.01     11.89 o 
  -4   2   4     5538.39     5511.73     65.66 o 
  -3   2   4    15933.32    13993.10    158.98 o 
  -2   2   4     4632.96     5001.96     58.93 o 
  -1   2   4      519.25      643.56     19.51 o 
   0   2   4    36257.07    35737.99    873.82 o 
   1   2   4    10952.45    10454.12    201.11 o 
   2   2   4       44.77       59.55      9.68 o 
   3   2   4     1766.63     1815.47     30.69 o 
   4   2   4     6886.81     6421.99     87.37 o 
   5   2   4      198.78      215.42     12.73 o 
   6   2   4     3741.12     3648.95     54.74 o 
   7   2   4      498.11      558.20     19.64 o 
   8   2   4      524.69      547.51     19.69 o 
   9   2   4        1.23        5.22     13.97 o 
  10   2   4       32.05       43.83     16.11 o 
  11   2   4       21.42        3.72     16.48 o 
  12   2   4       90.85       57.55     23.26 o 
  13   2   4        1.00      -21.11     26.54 o 
  14   2   4        3.49        1.51     27.82 o 
 -15   3   4       33.33      -16.02     34.07 o 
 -14   3   4      150.39       95.53     22.30 o 
 -13   3   4       56.26       31.71     19.35 o 
 -12   3   4      595.87      664.85     27.60 o 
 -11   3   4      529.36      537.66     18.27 o 
 -10   3   4      281.75      344.83     16.81 o 
  -9   3   4      399.45      338.25     13.18 o 
  -8   3   4     1045.22     1073.78     19.71 o 
  -7   3   4       56.03       51.40      7.76 o 
  -6   3   4      606.27      533.36     13.66 o 
  -5   3   4       92.71       35.51      7.65 o 
  -4   3   4      737.21      465.17     12.35 o 
  -3   3   4       15.19        2.13      6.51 o 
  -2   3   4        5.18       59.46      6.46 o 
  -1   3   4    16306.00    15156.66    207.55 o 
   0   3   4     3812.93     2811.73     54.44 o 
   1   3   4    10138.81    10721.72    176.53 o 
   2   3   4     1751.35     1396.39     29.15 o 
   3   3   4        2.32        2.11      9.77 o 
   4   3   4      480.29      467.53     25.94 o 
   5   3   4     5536.44     5014.56     70.90 o 
   6   3   4      352.68      420.40     16.34 o 
   7   3   4     2254.94     2252.98     38.96 o 
   8   3   4      248.03      288.83     19.16 o 
   9   3   4      100.12       76.40     16.28 o 
  10   3   4        1.69      -15.03     15.03 o 
  11   3   4       10.99       23.74     20.57 o 
  12   3   4       66.97       76.54     21.89 o 
  13   3   4        1.70      -16.16     21.29 o 
  14   3   4       16.79       10.23     29.96 o 
 -15   4   4      264.85      310.33     32.43 o 
 -14   4   4       37.69       48.16     21.14 o 
 -13   4   4      231.96      249.33     23.05 o 
 -12   4   4       43.96       24.42     18.13 o 
 -11   4   4      195.81      202.70     14.85 o 
 -10   4   4       70.78       68.68     10.95 o 
  -9   4   4     1873.15     2007.61     29.17 o 
  -8   4   4      150.21      254.83     12.96 o 
  -7   4   4     2057.87     2235.36     27.16 o 
  -6   4   4     2262.20     1912.97     25.86 o 
  -5   4   4     7206.10     7954.75     85.41 o 
  -4   4   4     9973.60    10408.95    119.56 o 
  -3   4   4     1390.64      944.67     16.19 o 
  -2   4   4        9.91        4.38      5.49 o 
  -1   4   4    57472.34    59032.09    750.31 o 
   0   4   4     2477.62     3279.83     45.49 o 
   1   4   4    10736.06    11442.88    170.44 o 
   2   4   4      266.66      272.95     13.98 o 
   3   4   4      694.77     1403.97     31.87 o 
   4   4   4     2514.75     2961.23     45.04 o 
   5   4   4      374.84      380.69     24.59 o 
   6   4   4       83.55       83.43     12.18 o 
   7   4   4       71.32       73.42     12.62 o 
   8   4   4        4.68       11.55     17.92 o 
   9   4   4       91.39       95.54     14.40 o 
  10   4   4      142.52      189.61     16.94 o 
  11   4   4      195.96      214.04     23.36 o 
  12   4   4      145.28      152.48     22.20 o 
  13   4   4      118.88      130.26     24.29 o 
  14   4   4        8.04      -30.97     31.13 o 
 -15   5   4       23.54       37.20     38.77 o 
 -14   5   4       43.73       57.25     21.43 o 
 -13   5   4       60.83       65.32     20.59 o 
 -12   5   4        3.22      -17.29     17.29 o 
 -11   5   4       21.79       20.13     15.00 o 
 -10   5   4      382.54      495.52     15.83 o 
  -9   5   4      139.76      162.65     10.86 o 
  -8   5   4      160.63      165.48      8.95 o 
  -7   5   4      387.49      413.19     11.20 o 
  -6   5   4     3302.80     2947.03     35.65 o 
  -5   5   4       95.63       88.34      7.21 o 
  -4   5   4     5722.98     5123.27     60.76 o 
  -3   5   4     4385.54     4809.61     74.53 o 
  -2   5   4       62.94      188.47      7.10 o 
  -1   5   4    30113.87    33238.09    421.45 o 
   0   5   4    11119.53    12695.12    165.40 o 
   1   5   4     9501.18     9979.58    149.65 o 
   2   5   4      847.36      719.06     21.56 o 
   3   5   4     1090.90     1342.12     29.52 o 
   4   5   4     1281.13     1134.28     28.66 o 
   5   5   4     1101.86      955.65     27.28 o 
   6   5   4      185.47      198.55     13.27 o 
   7   5   4      278.57      311.45     15.51 o 
   8   5   4      558.87      590.04     20.56 o 
   9   5   4       35.50       26.84     14.07 o 
  10   5   4      341.08      393.15     24.33 o 
  11   5   4      342.65      395.62     25.72 o 
  12   5   4      208.84      226.63     24.34 o 
  13   5   4       13.57       28.81     22.48 o 
  14   5   4      503.27      609.01     41.98 o 
 -15   6   4        0.24       -0.75     20.78 o 
 -14   6   4      150.68      132.73     22.26 o 
 -13   6   4        0.11      -17.22     18.65 o 
 -12   6   4       35.85       34.81     18.49 o 
 -11   6   4      187.48      218.49     19.34 o 
 -10   6   4       24.36        1.89     13.44 o 
  -9   6   4      129.30      131.33      9.25 o 
  -8   6   4     1054.41      820.59     14.97 o 
  -7   6   4     1492.20     1499.54     20.03 o 
  -6   6   4        6.57       -6.49      6.49 o 
  -5   6   4        2.91       -5.43      5.43 o 
  -4   6   4    26988.86    26318.37    471.84 o 
  -3   6   4     1556.40     1300.54     73.42 o 
  -2   6   4     1215.88     1297.00     27.11 o 
  -1   6   4     1824.73      810.87     15.81 o 
   0   6   4     1734.78     1988.18     41.37 o 
   1   6   4       17.67       31.89     10.81 o 
   2   6   4       36.40       70.30     11.37 o 
   3   6   4     6602.15     6415.21    100.58 o 
   4   6   4     5119.96     5014.09     81.56 o 
   5   6   4      900.41      987.47     33.35 o 
   6   6   4      259.46      184.51     15.89 o 
   7   6   4       59.77       52.05     15.65 o 
   8   6   4        5.68      -12.18     12.18 o 
   9   6   4      174.81      204.48     17.30 o 
  10   6   4      635.99      641.54     28.34 o 
  11   6   4      210.13      274.19     33.89 o 
  12   6   4        0.16       -2.01     21.56 o 
  13   6   4        0.30       19.34     28.09 o 
  14   6   4       26.74       41.67     23.78 o 
 -15   7   4       23.24        3.73     20.66 o 
 -14   7   4      239.68      231.92     22.59 o 
 -13   7   4        4.84      -17.16     18.48 o 
 -12   7   4       12.73      -15.56     16.79 o 
 -11   7   4     1751.44     1677.93     36.34 o 
 -10   7   4     3445.51     3508.12     56.75 o 
  -9   7   4        0.17        7.02      7.63 o 
  -8   7   4      316.44      372.05     10.71 o 
  -7   7   4     1075.68     1070.14     15.75 o 
  -6   7   4       38.85       40.92      5.87 o 
  -5   7   4       61.79       93.50     13.78 o 
  -4   7   4     4799.25     5487.98    108.39 o 
  -3   7   4     1075.45     1067.87     35.24 o 
  -2   7   4      240.23      190.89     12.38 o 
  -1   7   4      474.93      402.91     11.03 o 
   0   7   4    11281.15    11773.17    151.23 o 
   1   7   4    25204.94    25235.65    369.61 o 
   2   7   4    42234.89    38841.17    639.58 o 
   3   7   4     3457.60     3224.60     55.74 o 
   4   7   4      722.92      679.31     22.41 o 
   5   7   4      165.32      150.17     15.01 o 
   6   7   4       96.04      127.95     15.54 o 
   7   7   4     3508.48     3256.53     63.14 o 
   8   7   4       25.88       14.92     17.11 o 
   9   7   4      255.95      310.03     45.38 o 
  10   7   4      309.55      312.21     23.47 o 
  11   7   4      116.26      108.89     21.59 o 
  12   7   4      136.66      103.91     22.72 o 
  13   7   4        0.39        5.71     22.52 o 
  14   7   4       14.86       30.88     24.46 o 
 -15   8   4       38.17       61.07     31.85 o 
 -14   8   4       14.45       13.82     20.01 o 
 -13   8   4      157.90      153.04     20.51 o 
 -12   8   4        0.12      -16.76     16.76 o 
 -11   8   4       69.45       92.57     18.24 o 
 -10   8   4      815.11      859.20     25.10 o 
  -9   8   4      147.71      136.14      8.59 o 
  -8   8   4     1038.76      969.29     15.22 o 
  -7   8   4       35.39       93.23      6.59 o 
  -6   8   4      447.68      658.59     27.13 o 
  -5   8   4     1931.28     2462.35     47.02 o 
  -4   8   4     2340.85     2531.87     57.32 o 
  -3   8   4     8883.39     9988.30    150.80 o 
  -2   8   4     8102.84     8739.74    132.26 o 
  -1   8   4     1744.32     1888.37     35.10 o 
   0   8   4     3755.24     3430.42     48.09 o 
   1   8   4    15884.44    15098.94    224.24 o 
   2   8   4     2440.25     3134.95     53.47 o 
   3   8   4      177.71      237.65     15.98 o 
   4   8   4     2487.94     2500.68     47.08 o 
   5   8   4     3092.85     3309.51     59.11 o 
   6   8   4       78.70       88.83     15.54 o 
   7   8   4     1168.41      937.56     33.25 o 
   8   8   4     1682.27     1798.36     43.10 o 
   9   8   4      539.04      507.89     25.33 o 
  10   8   4      937.68      945.40     35.54 o 
  11   8   4      154.49       84.44     21.29 o 
  12   8   4      290.93      280.64     24.73 o 
  13   8   4      254.40      328.11     44.78 o 
 -15   9   4       59.94       79.20     20.84 o 
 -14   9   4       16.13       26.23     34.80 o 
 -13   9   4      333.28      352.22     27.64 o 
 -12   9   4      158.08       84.35     18.06 o 
 -11   9   4        0.03        6.28     13.85 o 
 -10   9   4      364.29      276.41     16.11 o 
  -9   9   4      144.06      156.21      9.80 o 
  -8   9   4      873.55      852.08     24.67 o 
  -7   9   4     2255.81     2119.18     42.22 o 
  -6   9   4      102.46      147.01     16.04 o 
  -5   9   4      313.47      316.92     30.25 o 
  -4   9   4     1622.68     1344.55     39.87 o 
  -3   9   4      306.85      264.65     12.67 o 
  -2   9   4     2147.14     2411.42     66.56 o 
  -1   9   4        2.50       10.78     10.75 o 
   0   9   4      689.96      655.16     16.10 o 
   1   9   4     7013.98     7648.15    101.14 o 
   2   9   4     7315.42     6408.08    162.36 o 
   3   9   4     2569.01     2807.53     50.11 o 
   4   9   4     2832.49     3207.74     97.34 o 
   5   9   4       70.80      142.31     18.24 o 
   6   9   4       16.58       47.90     14.51 o 
   7   9   4     1665.47     1659.72     94.36 o 
   8   9   4      364.68      339.92     24.74 o 
   9   9   4      677.99      679.26     28.65 o 
  10   9   4      525.96      478.93     34.52 o 
  11   9   4      155.42      167.83     23.31 o 
  12   9   4        0.05       26.21     21.78 o 
  13   9   4      686.28      644.23     33.15 o 
 -15  10   4      298.46      307.16     21.40 o 
 -14  10   4       42.16       55.36     17.64 o 
 -13  10   4       18.09       49.95     16.74 o 
 -12  10   4      470.01      460.74     21.54 o 
 -11  10   4      157.65      208.57     18.67 o 
 -10  10   4      452.85      451.65     22.06 o 
  -9  10   4       28.08      -17.74     17.74 o 
  -8  10   4     2326.16     2502.86     52.45 o 
  -7  10   4      541.78      383.37     21.47 o 
  -6  10   4     7433.63     8123.31    129.31 o 
  -5  10   4      180.10      241.43     17.17 o 
  -4  10   4     1611.38     1815.64     38.38 o 
  -3  10   4     5511.73     5781.11    115.98 o 
  -2  10   4     3559.15     3541.36     58.78 o 
  -1  10   4     1690.95     1157.77     32.40 o 
   0  10   4      247.03      331.68     12.03 o 
   1  10   4       10.27       44.28      9.17 o 
   2  10   4     7042.42     6690.75    104.60 o 
   3  10   4     4541.66     4507.79     74.28 o 
   4  10   4     4351.33     4056.62     68.82 o 
   5  10   4      311.91      293.29     16.91 o 
   6  10   4       76.77       59.45     14.96 o 
   7  10   4        0.36       31.78     23.00 o 
   8  10   4      393.25      448.13     23.16 o 
   9  10   4        1.15      -10.22     17.44 o 
  10  10   4     1582.21     1658.73     44.05 o 
  11  10   4       17.20        1.87     19.64 o 
  12  10   4      314.93      329.51     26.79 o 
  13  10   4       23.62       53.43     22.77 o 
 -15  11   4       58.66       33.71     33.45 o 
 -14  11   4      254.44      331.36     37.38 o 
 -13  11   4       95.47       52.28     53.45 o 
 -12  11   4       80.99       68.40     28.21 o 
 -11  11   4      316.91      319.61     27.08 o 
 -10  11   4     3313.20     3438.86     69.85 o 
  -9  11   4      767.67      691.86     29.36 o 
  -8  11   4     1793.55     1878.19     49.08 o 
  -7  11   4      794.17      775.42     29.29 o 
  -6  11   4     1882.05     1941.15     42.70 o 
  -5  11   4     3222.84     3351.99     60.81 o 
  -4  11   4     8054.50     8365.52    113.95 o 
  -3  11   4       19.73       17.65     10.49 o 
  -2  11   4     8384.58     8038.35    107.48 o 
  -1  11   4     1061.78      866.87     29.04 o 
   0  11   4     5542.92     5532.39     74.38 o 
   1  11   4      968.45     1110.84     22.24 o 
   2  11   4    27970.19    30552.33    636.42 o 
   3  11   4     2277.86     2255.57     42.96 o 
   4  11   4      588.11      415.78     17.96 o 
   5  11   4       30.87       10.19     13.79 o 
   6  11   4      373.01      320.39     18.79 o 
   7  11   4        6.21      -14.67     15.18 o 
   8  11   4      526.35      486.87     23.85 o 
   9  11   4       15.35       49.95     18.30 o 
  10  11   4        2.44       26.61     27.51 o 
  11  11   4       22.76       45.82     29.07 o 
  12  11   4      153.52      195.18     24.48 o 
  13  11   4      243.23      206.97     25.23 o 
 -14  12   4      224.32      304.31     56.98 o 
 -13  12   4        6.56      -13.19     29.48 o 
 -12  12   4        0.01       -3.96     26.91 o 
 -11  12   4      410.60      367.60     33.20 o 
 -10  12   4        5.51       -1.53     20.07 o 
  -9  12   4      359.54      399.77     25.32 o 
  -8  12   4     2227.50     2336.91     52.43 o 
  -7  12   4      288.66      274.89     20.79 o 
  -6  12   4      201.12      142.65     17.83 o 
  -5  12   4      148.64      146.66     16.50 o 
  -4  12   4      982.49     1101.88     26.79 o 
  -3  12   4     4985.17     5942.75     82.21 o 
  -2  12   4       47.44       21.01     10.61 o 
  -1  12   4     4645.61     4356.64     62.24 o 
   0  12   4       50.49       35.23      8.65 o 
   1  12   4     1657.69     1648.58     28.25 o 
   2  12   4     4080.30     4529.34     74.23 o 
   3  12   4     1098.41     1162.49     28.23 o 
   4  12   4     1963.00     1893.31     55.21 o 
   5  12   4     1083.36     1048.85     28.50 o 
   6  12   4      966.20     1020.46     46.90 o 
   7  12   4        0.90        0.50     15.39 o 
   8  12   4     1514.62     1412.28     39.92 o 
   9  12   4       17.32       13.36     20.59 o 
  10  12   4        0.49      -13.28     24.84 o 
  11  12   4        8.45       22.61     19.79 o 
  12  12   4        9.94       -8.13     20.17 o 
  13  12   4       29.20       19.90     39.58 o 
 -14  13   4      108.07      110.37     34.29 o 
 -13  13   4        1.31       50.01     47.58 o 
 -12  13   4       73.77      108.08     29.91 o 
 -11  13   4       51.15       48.22     26.54 o 
 -10  13   4       52.01       23.06     21.22 o 
  -9  13   4     1531.69     1621.40     61.98 o 
  -8  13   4       12.78      -18.29     21.72 o 
  -7  13   4      767.99      769.71     38.71 o 
  -6  13   4     1340.56     1260.92     34.75 o 
  -5  13   4       47.45       74.65     15.51 o 
  -4  13   4      702.83      771.76     20.76 o 
  -3  13   4      888.50      885.80     28.32 o 
  -2  13   4      491.60      564.91     18.42 o 
  -1  13   4       53.87       17.49     11.87 o 
   0  13   4       82.77       77.22      8.17 o 
   1  13   4      680.82      670.99     17.78 o 
   2  13   4     5796.52     4977.33     80.60 o 
   3  13   4        0.09       -4.17     12.86 o 
   4  13   4     2326.34     2289.66     44.72 o 
   5  13   4     1406.35     1336.37     32.82 o 
   6  13   4        1.91       -8.96     13.96 o 
   7  13   4     1058.30     1050.13     31.57 o 
   8  13   4     2352.12     2600.52     69.33 o 
   9  13   4       47.15       54.90     18.08 o 
  10  13   4      230.86      229.97     21.76 o 
  11  13   4       98.76       48.51     21.02 o 
  12  13   4      108.42       84.37     22.00 o 
  13  13   4       76.85       44.88     22.23 o 
 -14  14   4        0.51       -2.78     34.03 o 
 -13  14   4       20.39       17.03     62.85 o 
 -12  14   4      200.54      226.61     41.12 o 
 -11  14   4       43.64       56.21     29.48 o 
 -10  14   4     1455.58     1341.16     48.57 o 
  -9  14   4      699.32      692.92     31.20 o 
  -8  14   4     4897.82     5029.59     91.09 o 
  -7  14   4     1677.34     1622.15     42.23 o 
  -6  14   4      109.43       93.93     18.08 o 
  -5  14   4     2107.07     2247.98     69.09 o 
  -4  14   4     3221.37     3463.99     53.12 o 
  -3  14   4     2548.33     2391.56     39.51 o 
  -2  14   4     1791.15     2059.27     35.07 o 
  -1  14   4      525.03      471.65     16.45 o 
   0  14   4      939.74      758.91     15.62 o 
   1  14   4     3987.17     4309.18     54.64 o 
   2  14   4     1864.49     2013.46     39.73 o 
   3  14   4        4.61       57.96     12.69 o 
   4  14   4      241.36      223.97     26.13 o 
   5  14   4      159.37      123.90     15.66 o 
   6  14   4     2097.78     2374.37     55.96 o 
   7  14   4      901.60      803.50     27.93 o 
   8  14   4     1643.38     1760.36     41.96 o 
   9  14   4        2.68       -6.07     21.00 o 
  10  14   4       30.85       48.29     19.06 o 
  11  14   4      523.23      605.92     29.19 o 
  12  14   4        4.85        2.56     20.74 o 
  13  14   4       18.02       34.67     22.12 o 
 -14  15   4       18.58       47.05     33.64 o 
 -13  15   4       35.18       -3.93     30.31 o 
 -12  15   4      381.34      465.32     39.85 o 
 -11  15   4      504.12      607.94     41.94 o 
 -10  15   4      124.45      137.80     25.83 o 
  -9  15   4        1.18       15.45     25.24 o 
  -8  15   4      537.57      439.33     26.20 o 
  -7  15   4     1415.93     1557.39     46.71 o 
  -6  15   4      508.10      598.00     25.08 o 
  -5  15   4        4.89       26.34     23.97 o 
  -4  15   4      169.55      182.92     13.21 o 
  -3  15   4     1191.91     1232.67     26.13 o 
  -2  15   4     1754.03     1741.07     31.81 o 
  -1  15   4      819.66      831.47     26.20 o 
   0  15   4        5.86       18.74     10.26 o 
   1  15   4      612.55      789.01     17.34 o 
   2  15   4       13.35        8.95      9.96 o 
   3  15   4     4248.89     4321.29     62.61 o 
   4  15   4     1518.93     1406.50     35.52 o 
   5  15   4      160.07      217.75     18.60 o 
   6  15   4     1051.58     1073.08     70.73 o 
   7  15   4      199.59      269.67     18.57 o 
   8  15   4     1047.92     1007.33     31.63 o 
   9  15   4      218.79      286.22     20.84 o 
  10  15   4        1.74        8.06     19.98 o 
  11  15   4       84.41       77.45     19.52 o 
  12  15   4       14.31       39.49     21.77 o 
 -14  16   4        7.58      -24.67     31.57 o 
 -13  16   4      152.68      201.13     36.90 o 
 -12  16   4       58.89       26.39     30.31 o 
 -11  16   4      282.73      361.44     34.86 o 
 -10  16   4       38.97      -16.59     27.38 o 
  -9  16   4      642.75      623.60     36.78 o 
  -8  16   4      940.87      831.45     53.92 o 
  -7  16   4      711.49      705.74     43.55 o 
  -6  16   4        2.15       -5.63     17.35 o 
  -5  16   4      166.40      158.20     14.41 o 
  -4  16   4      367.80      423.31     16.79 o 
  -3  16   4      282.72      239.11     31.37 o 
  -2  16   4     2760.21     2856.60     45.63 o 
  -1  16   4      663.68      505.15     17.44 o 
   0  16   4      904.83      995.92     22.61 o 
   1  16   4     8078.94     8419.85    102.69 o 
   2  16   4      580.49      527.89     17.47 o 
   3  16   4      297.30      289.28     13.40 o 
   4  16   4     1543.09     1616.67     29.59 o 
   5  16   4        7.16       20.38     18.65 o 
   6  16   4      383.47      331.57     18.27 o 
   7  16   4     1435.27     1304.72     33.84 o 
   8  16   4      178.55      131.09     16.38 o 
   9  16   4      227.40      188.10     18.06 o 
  10  16   4      259.07      312.24     21.25 o 
  11  16   4       26.19       29.13     16.61 o 
  12  16   4        4.99       12.23     26.70 o 
 -13  17   4       13.46       58.22     33.94 o 
 -12  17   4        2.77      -26.85     31.97 o 
 -11  17   4       43.04       36.70     29.87 o 
 -10  17   4       81.85       68.14     28.58 o 
  -9  17   4      243.93      208.13     24.60 o 
  -8  17   4      157.54      153.66     22.36 o 
  -7  17   4     2536.72     2524.67     58.42 o 
  -6  17   4        0.17       24.99     18.03 o 
  -5  17   4      685.33      699.57     28.49 o 
  -4  17   4        6.17       -4.84     11.76 o 
  -3  17   4     2293.46     2215.12     38.51 o 
  -2  17   4     1759.99     1700.06     33.91 o 
  -1  17   4        1.74        6.10     11.31 o 
   0  17   4       66.29       68.52     11.12 o 
   1  17   4      955.59      831.30     18.07 o 
   2  17   4      949.35     1033.96     25.10 o 
   3  17   4       34.49        3.01     10.35 o 
   4  17   4     6341.73     6278.88     87.32 o 
   5  17   4      895.08      872.90     20.20 o 
   6  17   4       25.71       17.88      9.13 o 
   7  17   4       58.03       85.21     14.03 o 
   8  17   4       60.10       54.53     13.34 o 
   9  17   4      168.54      145.40     27.76 o 
  10  17   4       56.26       60.50     33.48 o 
  11  17   4        7.41       -7.91     31.44 o 
  12  17   4        5.29      -23.54     31.53 o 
 -13  18   4       26.81        9.68     42.29 o 
 -12  18   4       21.80       63.72     34.66 o 
 -11  18   4      124.28      188.24     34.47 o 
 -10  18   4      469.56      576.96     68.14 o 
  -9  18   4       13.44      -12.47     27.80 o 
  -8  18   4       21.48       20.14     21.84 o 
  -7  18   4      247.26      248.16     28.46 o 
  -6  18   4      112.25      165.73     20.46 o 
  -5  18   4     1056.57     1045.56     25.55 o 
  -4  18   4      364.55      363.98     16.75 o 
  -3  18   4      443.41      377.89     20.74 o 
  -2  18   4       19.31       16.79     12.03 o 
  -1  18   4        0.09      -10.46     11.43 o 
   0  18   4       44.56       41.94     10.18 o 
   1  18   4      352.00      294.37     15.91 o 
   2  18   4       25.27       12.54     10.48 o 
   3  18   4      493.23      459.43     18.31 o 
   4  18   4     1471.59     1453.89     27.80 o 
   5  18   4      277.01      260.05     16.99 o 
   6  18   4      535.89      609.26     64.03 o 
   7  18   4     2234.00     2139.63     65.17 o 
   8  18   4       33.35       27.84     27.38 o 
   9  18   4       88.35       61.30     31.91 o 
  10  18   4        4.14        2.69     28.65 o 
  11  18   4      115.90      122.14     34.86 o 
  12  18   4        8.43       17.09     42.29 o 
 -13  19   4       39.34       77.03     36.52 o 
 -12  19   4        2.57       18.22     32.95 o 
 -11  19   4      500.31      497.25     42.63 o 
 -10  19   4        0.05       43.26     28.21 o 
  -9  19   4      427.09      403.15     35.96 o 
  -8  19   4      204.11      242.00     30.18 o 
  -7  19   4       45.16       23.54     19.07 o 
  -6  19   4        0.05       -2.74     18.31 o 
  -5  19   4      113.22      139.40     13.93 o 
  -4  19   4      280.05      291.16     16.73 o 
  -3  19   4       12.32       21.58     12.40 o 
  -2  19   4       26.02       -3.23     12.00 o 
  -1  19   4      484.69      422.56     17.21 o 
   0  19   4       71.91       45.53     12.41 o 
   1  19   4     2458.29     2523.99     41.29 o 
   2  19   4      552.66      585.38     18.63 o 
   3  19   4        4.05       13.87     10.24 o 
   4  19   4      132.53      107.26     16.70 o 
   5  19   4      104.00      114.13     26.23 o 
   6  19   4     1625.21     1668.46     57.03 o 
   7  19   4      103.52       50.70     26.99 o 
   8  19   4       11.78       32.38     28.58 o 
   9  19   4      137.33      124.92     33.10 o 
  10  19   4       25.87       43.47     31.97 o 
  11  19   4        9.16       42.72     31.97 o 
 -12  20   4      143.80      211.49     38.57 o 
 -11  20   4        0.12      -29.91     29.91 o 
 -10  20   4      354.12      422.84    116.30 o 
  -9  20   4        2.42        0.07     27.38 o 
  -8  20   4      928.41      874.95     34.99 o 
  -7  20   4      205.57      217.27     32.94 o 
  -6  20   4       58.68      112.12     21.20 o 
  -5  20   4       24.06       64.45     13.64 o 
  -4  20   4       29.15       31.73     13.09 o 
  -3  20   4      202.23      134.09     14.57 o 
  -2  20   4      636.21      654.89     21.22 o 
  -1  20   4      105.97      130.11     13.86 o 
   0  20   4      589.16      527.47     18.78 o 
   1  20   4      185.86      280.77     17.72 o 
   2  20   4       91.75       94.81     13.39 o 
   3  20   4     2039.31     2019.70     53.94 o 
   4  20   4      345.55      256.13     19.31 o 
   5  20   4      162.31      109.05     32.89 o 
   6  20   4       12.95       -9.60     26.16 o 
   7  20   4       88.46       96.90     35.83 o 
   8  20   4       85.96       63.54     29.04 o 
   9  20   4       14.36      -27.97     28.21 o 
  10  20   4        8.25       10.95     29.87 o 
  11  20   4        4.45       -1.75     37.01 o 
 -12  21   4      125.41      115.76     37.13 o 
 -11  21   4        3.15       34.94     32.37 o 
 -10  21   4       10.83       11.44     32.80 o 
  -9  21   4        0.87        2.94     29.07 o 
  -8  21   4      485.07      349.45     48.75 o 
  -7  21   4        4.34      -20.18     20.18 o 
  -6  21   4      555.16      549.82     27.96 o 
  -5  21   4        3.13      -11.51     17.85 o 
  -4  21   4      595.37      551.23     37.47 o 
  -3  21   4      363.94      365.00     17.87 o 
  -2  21   4      153.18      101.24     14.72 o 
  -1  21   4      924.97      918.96     28.47 o 
   0  21   4      246.68      228.03     17.27 o 
   1  21   4     2968.00     2876.06     54.23 o 
   2  21   4      712.26      666.26     34.65 o 
   3  21   4        0.07      -10.60     18.29 o 
   4  21   4       41.42       30.28     21.15 o 
   5  21   4        3.06      -11.75     58.74 o 
   6  21   4       51.34       87.46     31.13 o 
   7  21   4      173.94      224.33     31.91 o 
   8  21   4      189.13      254.98     34.89 o 
   9  21   4       36.30        9.99     31.57 o 
  10  21   4        5.37       -6.36     32.62 o 
  11  21   4        1.82       14.25     61.68 o 
 -12  22   4       21.34       -4.12     35.30 o 
 -11  22   4       91.59       94.89     43.47 o 
 -10  22   4       25.26        4.58     32.80 o 
  -9  22   4       69.99       79.09     93.98 o 
  -8  22   4       10.41       -8.47     29.37 o 
  -7  22   4       14.25       25.85     28.19 o 
  -6  22   4      241.27      254.23     35.61 o 
  -5  22   4      908.82      779.10     61.80 o 
  -4  22   4       98.32       95.56     14.93 o 
  -3  22   4      800.03      850.96     25.14 o 
  -2  22   4       59.45       86.50     16.49 o 
  -1  22   4      307.20      306.72     19.94 o 
   0  22   4     6602.21     6433.52    105.11 o 
   1  22   4      339.84      314.03     22.24 o 
   2  22   4      253.01      234.70     26.43 o 
   3  22   4      214.74      236.39     44.05 o 
   4  22   4      393.63      297.22     44.64 o 
   5  22   4       48.29       31.72     39.94 o 
   6  22   4      185.59       70.49     43.47 o 
   7  22   4       56.04       39.94     41.12 o 
   8  22   4       52.71       60.84     39.36 o 
   9  22   4       83.42      133.34     44.05 o 
  10  22   4       53.39       10.97     55.80 o 
 -11  23   4        1.70      -44.21     82.82 o 
 -10  23   4       37.16        8.19     30.70 o 
  -9  23   4       46.59       89.99     33.64 o 
  -8  23   4        0.60        7.83     28.21 o 
  -7  23   4      361.49      411.11     35.60 o 
  -6  23   4       14.75       53.51     38.18 o 
  -5  23   4        0.87        0.21     22.38 o 
  -4  23   4      685.68      633.91     32.28 o 
  -3  23   4       54.28       73.69     17.45 o 
  -2  23   4      321.22      322.13     20.52 o 
  -1  23   4     3887.79     3688.88     66.88 o 
   0  23   4        3.03       16.85     15.69 o 
   1  23   4      303.62      305.48     39.36 o 
   2  23   4       10.72       14.03     25.26 o 
   3  23   4      421.63      454.70     46.99 o 
   4  23   4       11.93        5.87     41.12 o 
   5  23   4       91.04        7.05     38.77 o 
   6  23   4        0.35      -15.27     43.47 o 
   7  23   4        9.08      -22.32     42.29 o 
   8  23   4        0.01       -5.87     42.29 o 
   9  23   4        6.02       57.56     48.17 o 
  10  23   4       74.18       76.36     50.52 o 
 -11  24   4       48.55       -3.52     34.89 o 
 -10  24   4        6.06       15.67     33.20 o 
  -9  24   4        0.99       41.96     32.31 o 
  -8  24   4        4.64       25.26     29.91 o 
  -7  24   4      320.61      389.70     44.64 o 
  -6  24   4      138.91      114.49     31.13 o 
  -5  24   4       88.59      102.21     39.94 o 
  -4  24   4       47.17       35.14     19.69 o 
  -3  24   4      203.48      236.25     19.93 o 
  -2  24   4     2753.43     2589.25     52.19 o 
  -1  24   4      261.36      262.69     19.72 o 
   0  24   4     1235.09     1240.02     46.05 o 
   1  24   4       35.95       72.44     31.13 o 
   2  24   4        5.80       -3.93     21.73 o 
   3  24   4      689.04      713.10     43.47 o 
   4  24   4      530.53      589.74     54.04 o 
   5  24   4        0.47      -42.29     42.29 o 
   6  24   4      162.44      132.75     45.82 o 
   7  24   4      229.23      115.13     52.87 o 
   8  24   4       54.47       23.50     45.82 o 
   9  24   4        0.91      -10.57     44.64 o 
 -10  25   4      139.03      142.87     46.40 o 
  -9  25   4       17.16       13.60     33.20 o 
  -8  25   4       62.25      109.26     50.52 o 
  -7  25   4      364.51      339.51     51.69 o 
  -6  25   4      280.27      333.64     54.04 o 
  -5  25   4      624.65      630.86     57.56 o 
  -4  25   4      226.09      193.84     43.47 o 
  -3  25   4      155.17      120.53     24.76 o 
  -2  25   4      168.66      208.74     50.52 o 
  -1  25   4     1542.62     1409.17     86.35 o 
   0  25   4      237.81      236.26     39.36 o 
   1  25   4        0.30        4.17     44.05 o 
   2  25   4      493.24      545.34     56.98 o 
   3  25   4      299.63      278.43     44.64 o 
   4  25   4        7.32        1.17     38.77 o 
   5  25   4       92.77       54.04     45.82 o 
   6  25   4      514.68      402.95     56.39 o 
   7  25   4      138.45      226.73     51.69 o 
   8  25   4        0.84       24.67     46.99 o 
   9  25   4        4.53      -46.99     46.99 o 
 -10  26   4      149.37      158.60     55.22 o 
  -9  26   4      145.05      105.73     55.22 o 
  -8  26   4      106.70      164.47     55.22 o 
  -7  26   4        1.90       -5.87     46.99 o 
  -6  26   4      562.30      569.77     58.74 o 
  -5  26   4      501.03      601.49     61.09 o 
  -4  26   4     1075.33     1146.60     76.36 o 
  -3  26   4       10.73       16.98     21.44 o 
  -2  26   4       60.54       89.12     55.22 o 
  -1  26   4        0.02      -15.86     40.53 o 
   0  26   4      388.78      360.27     40.53 o 
   1  26   4      662.36      758.76     72.25 o 
   2  26   4        5.00        5.94     21.70 o 
   3  26   4      488.83      380.63     49.34 o 
   4  26   4       43.60       54.04     42.29 o 
   5  26   4       87.35       52.87     46.99 o 
   6  26   4       83.58      171.52     50.52 o 
   7  26   4       34.80      -14.10     45.82 o 
   8  26   4       47.02       55.22     48.17 o 
  -9  27   4       21.22       38.77     52.87 o 
  -8  27   4      144.05      189.14     52.87 o 
  -7  27   4      262.92      261.98     57.56 o 
  -6  27   4       94.36      140.97     48.17 o 
  -5  27   4        0.75      -37.59     41.12 o 
  -4  27   4      178.34      183.27     44.64 o 
  -3  27   4      163.77      135.01     25.38 o 
  -2  27   4      383.29      347.33     30.20 o 
  -1  27   4      282.18      288.72     29.77 o 
   0  27   4      156.70      182.09     42.88 o 
   1  27   4      485.77      493.68     75.19 o 
   2  27   4       97.42      111.07     24.76 o 
   3  27   4        1.44        9.40     39.94 o 
   4  27   4      127.32       82.24     48.17 o 
   5  27   4       78.56       -9.40     46.99 o 
   6  27   4       51.67       39.94     46.99 o 
   7  27   4      204.19      185.62     54.04 o 
   8  27   4       54.79       42.29     54.04 o 
  -9  28   4       24.05      -12.92     50.52 o 
  -8  28   4       16.40       38.77     48.17 o 
  -7  28   4        1.49       85.76     51.69 o 
  -6  28   4      131.06      125.70     46.99 o 
  -5  28   4       17.00       15.27     44.64 o 
  -4  28   4       55.83       72.84     41.12 o 
  -3  28   4       78.83       59.91     43.47 o 
  -2  28   4      326.74      416.75     32.18 o 
  -1  28   4       62.33       74.35     35.83 o 
   0  28   4      200.29      170.49     26.58 o 
   1  28   4       12.14        7.84     23.41 o 
   2  28   4        5.03       41.84     24.76 o 
   3  28   4      129.11       93.98     43.47 o 
   4  28   4        9.50       50.52     46.99 o 
   5  28   4       11.04       49.34     49.34 o 
   6  28   4       26.28       35.24     49.34 o 
   7  28   4      153.24       29.37     50.52 o 
  -8  29   4       70.39       15.27     49.34 o 
  -7  29   4       75.81      126.88     50.52 o 
  -6  29   4      350.92      514.56     65.79 o 
  -5  29   4        3.00       43.47     43.47 o 
  -4  29   4      236.37      246.71     51.69 o 
  -3  29   4        0.58       43.47     43.47 o 
  -2  29   4       42.61       52.46     26.23 o 
  -1  29   4      161.59      162.86     27.74 o 
   0  29   4       57.66       84.10     26.08 o 
   1  29   4       45.94       94.63     40.53 o 
   2  29   4        0.83        2.35     37.59 o 
   3  29   4       25.41      -43.47     43.47 o 
   4  29   4        6.02      -38.77     38.77 o 
   5  29   4        8.65       -9.40     43.47 o 
   6  29   4      192.04      230.26     55.22 o 
  -7  30   4        0.29      -38.77     46.99 o 
  -6  30   4        0.54      -29.37     45.82 o 
  -5  30   4      120.66       70.49     46.99 o 
  -4  30   4        3.09       57.56     43.47 o 
  -3  30   4      293.04      297.22     52.87 o 
  -2  30   4       23.18       24.84     25.38 o 
  -1  30   4       15.77       20.47     26.08 o 
   0  30   4      253.04      359.55     76.36 o 
   1  30   4        0.35      -17.62     25.69 o 
   2  30   4       23.65        3.52     44.64 o 
   3  30   4       12.78       18.80     42.29 o 
   4  30   4      168.70      178.57     49.34 o 
   5  30   4       47.85      140.97     51.69 o 
   6  30   4       31.21       10.57     52.87 o 
  -6  31   4       53.43       19.97     49.34 o 
  -5  31   4        9.62       39.94     49.34 o 
  -4  31   4       28.02      112.78     50.52 o 
  -3  31   4       57.16      133.93     45.82 o 
  -2  31   4      404.53      312.58     32.95 o 
  -1  31   4      254.28      293.24     31.91 o 
   0  31   4        2.74        6.76     28.19 o 
   1  31   4      309.02      420.40     32.95 o 
   2  31   4        6.60        3.52     44.64 o 
   3  31   4       23.06      -37.59     44.64 o 
   4  31   4       37.65       39.94     50.52 o 
   5  31   4        0.14       10.57     51.69 o 
  -5  32   4      445.81      392.38     58.74 o 
  -4  32   4        6.82       21.15     48.17 o 
  -3  32   4        0.81      -42.29     42.29 o 
  -2  32   4        8.80       -9.40     39.94 o 
  -1  32   4       71.12       56.58     27.82 o 
   0  32   4       70.76      103.28     29.48 o 
   1  32   4       11.44       -5.87     44.64 o 
   2  32   4       59.53       21.15     45.82 o 
   3  32   4       64.97      105.73     50.52 o 
  -3  33   4        0.41       10.57     46.99 o 
  -2  33   4        3.77       95.16     42.29 o 
  -1  33   4        4.80      -26.43     26.43 o 
   0  33   4       48.98       23.14     28.58 o 
   1  33   4       16.31      -30.54     44.64 o 
   2  33   4       99.28      104.56     45.82 o 
 -15   0   5      151.01      113.95     41.12 o 
 -13   0   5       32.42       36.86     28.78 o 
 -11   0   5      666.51      768.27     28.63 o 
  -9   0   5      866.23      837.89     26.60 o 
  -7   0   5      116.95      152.09     14.21 o 
  -5   0   5    10482.24     9930.26    182.75 o 
  -3   0   5     1596.75     1453.46     34.66 o 
  -1   0   5    46304.51    50893.10   1288.75 o 
   1   0   5      938.39      680.97     24.92 o 
   3   0   5     3802.87     3646.18    190.32 o 
   5   0   5      356.86      234.30     18.57 o 
   7   0   5     6057.15     6321.94    127.09 o 
   9   0   5       12.76       23.16     20.24 o 
  11   0   5      816.60      837.49     41.06 o 
  13   0   5        1.59      -21.15     39.94 o 
 -16   1   5        0.17      -22.07     26.99 o 
 -15   1   5        0.05      -26.01     26.16 o 
 -14   1   5       17.95       30.74     25.24 o 
 -13   1   5       37.56       53.98     19.18 o 
 -12   1   5     1104.78     1022.37     24.12 o 
 -11   1   5      296.18      292.34     14.72 o 
 -10   1   5       17.03        8.04     10.88 o 
  -9   1   5     2796.63     2840.16     37.69 o 
  -8   1   5      146.38      134.88     10.20 o 
  -7   1   5     2991.82     3325.96     40.59 o 
  -6   1   5     6565.25     6320.06     85.61 o 
  -5   1   5      112.83       71.01      9.90 o 
  -4   1   5     6223.77     6163.34     81.94 o 
  -3   1   5     2586.39     2954.14     41.98 o 
  -2   1   5      996.57     1166.19     38.83 o 
  -1   1   5     6774.96     7328.41    134.99 o 
   0   1   5      147.28      214.39     29.37 o 
   1   1   5      742.93      768.73     26.16 o 
   2   1   5        3.01       13.79     11.19 o 
   3   1   5      754.38      527.59     17.02 o 
   4   1   5       72.60      134.52     11.80 o 
   5   1   5      403.09      444.52     16.43 o 
   6   1   5     1787.54     1688.49     32.28 o 
   7   1   5      153.26      174.06     14.27 o 
   8   1   5      333.93      305.14     20.77 o 
   9   1   5      228.94      208.68     17.11 o 
  10   1   5      297.36      298.62     19.59 o 
  11   1   5      385.51      401.42     22.21 o 
  12   1   5        0.93       -2.47     22.04 o 
  13   1   5       96.70       76.01     29.48 o 
  14   1   5       96.19      112.58     38.18 o 
 -16   2   5        0.27      -12.10     46.40 o 
 -15   2   5       59.89       46.67     28.19 o 
 -14   2   5      136.66      165.09     30.31 o 
 -13   2   5        8.79       21.61     18.53 o 
 -12   2   5       66.69       84.91     14.83 o 
 -11   2   5     1358.43     1235.18     24.52 o 
 -10   2   5       45.51       49.35     11.04 o 
  -9   2   5        9.38       16.36      9.65 o 
  -8   2   5     5138.48     4889.55     57.04 o 
  -7   2   5        1.67        5.33      8.52 o 
  -6   2   5     5032.06     4688.06     65.62 o 
  -5   2   5      286.08      343.88     11.18 o 
  -4   2   5       69.47      120.29      8.53 o 
  -3   2   5       57.41      111.49      7.80 o 
  -2   2   5    15489.15    16080.23    216.60 o 
  -1   2   5    16610.85    16450.78    333.64 o 
   0   2   5    12194.89    13447.58    244.62 o 
   1   2   5     4914.20     5548.53     86.80 o 
   2   2   5      360.79      515.79     19.65 o 
   3   2   5      138.48      144.81     11.57 o 
   4   2   5     3445.24     3851.83     57.56 o 
   5   2   5      695.96      558.41     19.06 o 
   6   2   5      775.80      680.80     21.54 o 
   7   2   5     1070.54     1101.34     28.15 o 
   8   2   5      367.80      307.98     17.07 o 
   9   2   5       35.53       56.90     15.10 o 
  10   2   5       40.43       41.36     16.45 o 
  11   2   5      109.31      104.28     18.35 o 
  12   2   5       15.56       23.96     21.45 o 
  13   2   5        7.25        5.58     28.65 o 
  14   2   5       16.15      -28.93     28.93 o 
 -15   3   5       51.57       63.11     31.13 o 
 -14   3   5        4.75        4.09     19.78 o 
 -13   3   5      416.13      413.32     25.15 o 
 -12   3   5      112.09       63.90     16.70 o 
 -11   3   5      146.24      172.87     13.53 o 
 -10   3   5       20.41       18.43     10.88 o 
  -9   3   5       69.51       74.85     10.47 o 
  -8   3   5        0.44       22.13      9.19 o 
  -7   3   5     2007.99     1970.10     27.42 o 
  -6   3   5     5103.36     5056.29     62.17 o 
  -5   3   5     4149.00     3757.20     47.25 o 
  -4   3   5     1513.11     1599.72     23.30 o 
  -3   3   5     1241.88      847.10     16.57 o 
  -2   3   5    34817.70    37710.09    425.86 o 
  -1   3   5     2050.90     1311.16     22.81 o 
   0   3   5      376.83      702.94     27.31 o 
   1   3   5    10686.41    11375.93    170.23 o 
   2   3   5     6421.74     6189.01     96.51 o 
   3   3   5     4251.03     4660.02     75.96 o 
   4   3   5     2641.44     2760.54     43.00 o 
   5   3   5     1116.27     1020.69     23.83 o 
   6   3   5        3.82       14.53     11.58 o 
   7   3   5     1103.43     1146.26     31.95 o 
   8   3   5       29.38       20.48     13.28 o 
   9   3   5      280.74      261.93     17.56 o 
  10   3   5       17.11       16.83     15.85 o 
  11   3   5      142.06      116.08     21.10 o 
  12   3   5        0.11      -21.68     21.68 o 
  13   3   5       51.43       24.30     22.68 o 
  14   3   5        0.33      -29.41     29.41 o 
 -15   4   5        2.43       21.15     25.97 o 
 -14   4   5      174.11      150.92     38.36 o 
 -13   4   5      108.17       88.59     27.85 o 
 -12   4   5       40.11       32.31     16.45 o 
 -11   4   5       90.88       95.86     13.25 o 
 -10   4   5     1913.99     1823.72     28.78 o 
  -9   4   5       33.23       77.12     10.28 o 
  -8   4   5     1665.50     1802.74     23.94 o 
  -7   4   5      550.96      631.26     17.83 o 
  -6   4   5       71.42       98.02      9.18 o 
  -5   4   5     4356.43     5218.86     63.08 o 
  -4   4   5    10067.15     9513.49    109.98 o 
  -3   4   5    10034.53     9756.73    112.10 o 
  -2   4   5    10023.10     9485.14    108.95 o 
  -1   4   5     1310.15     1749.76     27.53 o 
   0   4   5     9596.58    10542.20    177.86 o 
   1   4   5     3206.75     4231.02     83.07 o 
   2   4   5     4529.95     3100.37     53.35 o 
   3   4   5     1981.55     2034.93     39.74 o 
   4   4   5     9819.92    10840.34    165.49 o 
   5   4   5     1303.86     1493.23     29.17 o 
   6   4   5     1105.07     1165.86     26.36 o 
   7   4   5     1120.76      964.35     24.97 o 
   8   4   5      845.46      883.42     25.45 o 
   9   4   5      186.26      229.11     17.74 o 
  10   4   5       58.74       93.48     16.64 o 
  11   4   5        1.77       -6.35     23.98 o 
  12   4   5        4.42       19.58     22.25 o 
  13   4   5        9.09       13.75     21.90 o 
  14   4   5        0.18      -28.76     28.76 o 
 -15   5   5      133.73      186.97     23.80 o 
 -14   5   5       43.27       30.95     20.68 o 
 -13   5   5       30.08       43.25     19.53 o 
 -12   5   5      283.67      270.60     19.25 o 
 -11   5   5       58.23       60.14     15.26 o 
 -10   5   5        1.52        1.61     10.35 o 
  -9   5   5      845.22      835.31     18.31 o 
  -8   5   5       32.76       73.03      8.10 o 
  -7   5   5     1857.40     1595.40     23.37 o 
  -6   5   5      135.88      115.76      8.12 o 
  -5   5   5     1237.05     1548.41     25.14 o 
  -4   5   5     2403.81     2809.74     35.53 o 
  -3   5   5        2.46        6.40      5.63 o 
  -2   5   5    17496.77    18675.58    261.64 o 
  -1   5   5      510.20      799.39     17.23 o 
   0   5   5     2113.16     1666.20     65.82 o 
   1   5   5     3635.44     3470.72     83.25 o 
   2   5   5       75.04       95.86     14.56 o 
   3   5   5      159.22      169.28     14.40 o 
   4   5   5        9.78       25.70     13.26 o 
   5   5   5     5206.44     4627.92     83.17 o 
   6   5   5     2601.24     2395.66     48.12 o 
   7   5   5     1530.18     1684.45     33.45 o 
   8   5   5      163.98      134.35     15.12 o 
   9   5   5      646.72      630.14     23.08 o 
  10   5   5        7.78       -1.26     17.80 o 
  11   5   5      483.46      493.64     27.74 o 
  12   5   5       19.32       21.56     21.47 o 
  13   5   5      202.53      172.37     25.86 o 
 -15   6   5        1.80       48.01     21.91 o 
 -14   6   5       23.06       24.69     20.87 o 
 -13   6   5      339.47      323.33     23.85 o 
 -12   6   5        4.46        7.45     15.87 o 
 -11   6   5      292.14      254.05     17.59 o 
 -10   6   5      154.41      137.22     12.49 o 
  -9   6   5       83.04      108.59     13.18 o 
  -8   6   5     3085.31     2951.84     34.19 o 
  -7   6   5      660.59      523.87     17.41 o 
  -6   6   5     2294.99     1974.95     25.81 o 
  -5   6   5      672.80      523.64     11.21 o 
  -4   6   5     4747.69     4309.38    109.43 o 
  -3   6   5     1061.58     1068.80    109.84 o 
  -2   6   5     3548.92     3861.94     42.91 o 
  -1   6   5      673.68      812.43     17.15 o 
   0   6   5        0.29        8.70      8.66 o 
   1   6   5    25847.84    26613.74    510.87 o 
   2   6   5        0.28       33.94     12.06 o 
   3   6   5      817.39      592.38     20.94 o 
   4   6   5     1171.68     1359.46     57.37 o 
   5   6   5     2311.69     2244.23     44.22 o 
   6   6   5       18.54        6.97     13.78 o 
   7   6   5     3646.12     3587.26     66.17 o 
   8   6   5     1416.37     1419.70     53.31 o 
   9   6   5       95.04       37.06     18.32 o 
  10   6   5      374.49      299.16     24.28 o 
  11   6   5        2.34       -2.22     19.87 o 
  12   6   5       28.78       52.50     22.88 o 
  13   6   5        8.99       16.67     32.07 o 
 -15   7   5       17.45      -14.49     28.15 o 
 -14   7   5       47.42       46.03     20.51 o 
 -13   7   5       24.01       34.02     18.82 o 
 -12   7   5        5.34      -14.20     15.55 o 
 -11   7   5     1476.31     1393.93     33.38 o 
 -10   7   5       65.96       71.52     23.91 o 
  -9   7   5      560.74      594.79     13.56 o 
  -8   7   5     3621.76     3465.92     38.71 o 
  -7   7   5     2802.82     3140.19     37.98 o 
  -6   7   5     1478.16     1122.12     24.38 o 
  -5   7   5     4627.33     5621.24     99.37 o 
  -4   7   5     8958.87    10207.57    264.33 o 
  -3   7   5      705.73      697.99     27.41 o 
  -2   7   5     3433.23     3504.67     49.39 o 
  -1   7   5     2285.71     1452.69     24.10 o 
   0   7   5     2085.59     1391.35     24.44 o 
   1   7   5      153.55       95.50     12.06 o 
   2   7   5     3557.53     3362.62     90.46 o 
   3   7   5       87.69       85.06     14.56 o 
   4   7   5      351.58      504.77     19.39 o 
   5   7   5      831.76      986.41     27.58 o 
   6   7   5       72.57       43.80     17.25 o 
   7   7   5        7.28       31.15     15.69 o 
   8   7   5      385.69      285.25     21.36 o 
   9   7   5       33.70       40.34     18.48 o 
  10   7   5      480.61      473.22     26.34 o 
  11   7   5       26.63       28.49     20.86 o 
  12   7   5        4.61      -28.73     29.22 o 
  13   7   5        5.49       24.47     22.88 o 
 -15   8   5       50.19       52.71     20.28 o 
 -14   8   5      112.72       74.63     20.35 o 
 -13   8   5       23.14       15.89     18.46 o 
 -12   8   5      100.77      133.66     17.17 o 
 -11   8   5      223.48      205.56     17.00 o 
 -10   8   5      507.42      520.26     20.26 o 
  -9   8   5        1.07       -4.66      7.49 o 
  -8   8   5       69.14      115.06      6.95 o 
  -7   8   5       70.92      113.04     12.31 o 
  -6   8   5      895.04      903.30     28.00 o 
  -5   8   5      231.74      179.94     15.82 o 
  -4   8   5       33.66       57.87     16.18 o 
  -3   8   5      120.65       70.52     12.17 o 
  -2   8   5     3542.75     3901.08     64.20 o 
  -1   8   5      617.56      441.84     13.22 o 
   0   8   5      505.66      701.17     17.13 o 
   1   8   5       41.15       33.93     11.37 o 
   2   8   5      109.71      247.99     15.25 o 
   3   8   5     5985.60     7415.18    115.93 o 
   4   8   5     2940.15     2666.02     49.91 o 
   5   8   5       20.63       23.59     13.43 o 
   6   8   5      495.13      568.46     23.26 o 
   7   8   5       36.19       23.65     18.79 o 
   8   8   5      150.88      153.94     20.36 o 
   9   8   5       52.24       55.77     18.81 o 
  10   8   5        8.18        8.06     18.61 o 
  11   8   5      357.48      360.20     25.94 o 
  12   8   5       61.29       47.60     28.94 o 
  13   8   5       33.15       16.28     23.14 o 
 -15   9   5       31.68       51.42     18.85 o 
 -14   9   5       17.64      -16.97     16.97 o 
 -13   9   5      265.53      240.57     20.40 o 
 -12   9   5        3.05        0.53     19.16 o 
 -11   9   5       27.28       -2.37     12.60 o 
 -10   9   5       34.22       54.98      9.16 o 
  -9   9   5     1492.69     1568.91     30.16 o 
  -8   9   5     1157.15     1042.67     20.86 o 
  -7   9   5     2926.74     2316.09     39.99 o 
  -6   9   5       62.59       79.72     15.82 o 
  -5   9   5     3430.80     3271.45     59.00 o 
  -4   9   5    10716.76    11009.02    168.65 o 
  -3   9   5     1350.91     1277.24     32.34 o 
  -2   9   5      141.15      133.01     16.00 o 
  -1   9   5     3378.92     3105.73     43.98 o 
   0   9   5      902.35      779.93     18.11 o 
   1   9   5      505.35      937.52     24.55 o 
   2   9   5      830.03      757.41     22.41 o 
   3   9   5     5777.37     6109.83     97.61 o 
   4   9   5     1995.85     2113.01     42.56 o 
   5   9   5      233.01      317.76     18.09 o 
   6   9   5      141.52      129.92     16.57 o 
   7   9   5        8.58       -5.23     15.73 o 
   8   9   5        3.81       21.85     16.72 o 
   9   9   5      329.65      330.78     23.30 o 
  10   9   5      164.93      245.51     31.29 o 
  11   9   5       15.68       58.02     21.93 o 
  12   9   5      159.23      155.29     23.89 o 
  13   9   5      272.37      302.60     27.69 o 
 -15  10   5      118.07       66.84     32.80 o 
 -14  10   5      397.79      445.06     39.77 o 
 -13  10   5        7.75        5.75     28.65 o 
 -12  10   5       85.46       65.95     25.44 o 
 -11  10   5       41.45       69.70     21.70 o 
 -10  10   5       86.01       94.31     22.11 o 
  -9  10   5       47.01        0.08     21.02 o 
  -8  10   5        9.90       -6.38     16.25 o 
  -7  10   5      512.27      434.46     22.15 o 
  -6  10   5     5790.74     5406.17     90.87 o 
  -5  10   5      997.22      957.65     28.24 o 
  -4  10   5        6.52        2.47     13.33 o 
  -3  10   5     3799.86     4440.00     78.53 o 
  -2  10   5      138.47      260.87     18.57 o 
  -1  10   5     3977.41     3453.02     48.02 o 
   0  10   5     2048.44     2287.23     47.45 o 
   1  10   5     1174.24     1068.57     22.20 o 
   2  10   5     6992.97     6548.38    104.41 o 
   3  10   5     2880.03     3310.27     57.98 o 
   4  10   5      209.92      168.95     22.65 o 
   5  10   5     1312.51     1328.57     39.07 o 
   6  10   5      959.75      856.55     48.49 o 
   7  10   5       63.30      126.29     17.78 o 
   8  10   5        0.64      -14.21     16.76 o 
   9  10   5       17.77       22.54     18.63 o 
  10  10   5        0.12       -8.07     19.35 o 
  11  10   5      171.90      189.98     24.21 o 
  12  10   5       41.65       28.81     22.37 o 
  13  10   5      192.38      220.94     26.43 o 
 -15  11   5       57.93       63.24     33.64 o 
 -14  11   5        3.48       -3.20     30.31 o 
 -13  11   5       38.05        0.20     46.40 o 
 -12  11   5        0.40       -2.29     21.84 o 
 -11  11   5      144.17       86.40     22.70 o 
 -10  11   5      314.70      251.93     24.53 o 
  -9  11   5     1140.58     1152.33     37.07 o 
  -8  11   5        0.25      -12.15     20.40 o 
  -7  11   5      127.21      115.26     24.40 o 
  -6  11   5        2.10       -2.79     15.52 o 
  -5  11   5        4.50       13.70     14.22 o 
  -4  11   5     5080.74     5458.07     89.75 o 
  -3  11   5     6906.89     6875.27     93.82 o 
  -2  11   5     3978.86     3971.80     66.23 o 
  -1  11   5       13.54       69.55     11.85 o 
   0  11   5     1701.63     1549.80     26.70 o 
   1  11   5     1616.73     1546.51     27.34 o 
   2  11   5     2795.37     2948.05     52.73 o 
   3  11   5      722.17      905.29     43.86 o 
   4  11   5       26.99       42.09     14.72 o 
   5  11   5       37.38        3.35     13.46 o 
   6  11   5        8.70       -2.37     15.25 o 
   7  11   5     1342.03     1320.78     35.76 o 
   8  11   5       21.30        2.21     17.11 o 
   9  11   5     1924.09     1871.89     45.73 o 
  10  11   5        3.66       12.10     19.18 o 
  11  11   5      482.66      379.13     26.75 o 
  12  11   5       84.48       86.42     22.54 o 
  13  11   5      172.83      163.67     25.74 o 
 -15  12   5      119.43      145.34     42.29 o 
 -14  12   5        6.85        6.44     29.48 o 
 -13  12   5        6.96       16.54     30.31 o 
 -12  12   5      160.22      187.06     30.24 o 
 -11  12   5      156.32      205.17     24.42 o 
 -10  12   5     2068.09     1927.51     49.28 o 
  -9  12   5      475.55      358.55     24.40 o 
  -8  12   5     1360.88     1203.23     37.71 o 
  -7  12   5        5.01       28.59     16.96 o 
  -6  12   5      339.75      390.53     21.20 o 
  -5  12   5     4414.23     4014.37    120.15 o 
  -4  12   5      117.06      139.95     23.23 o 
  -3  12   5     4084.91     4397.42     63.55 o 
  -2  12   5     1410.45     1309.44     30.26 o 
  -1  12   5      762.69      713.29     20.72 o 
   0  12   5      260.45      189.03     16.79 o 
   1  12   5      224.29      279.13     12.97 o 
   2  12   5      204.39      176.58     16.25 o 
   3  12   5      279.71      153.75     14.15 o 
   4  12   5     1348.26     1163.97     30.39 o 
   5  12   5      799.17      631.04     24.00 o 
   6  12   5      216.93      255.32     19.20 o 
   7  12   5     2510.51     2445.22     99.80 o 
   8  12   5      588.92      515.90     25.01 o 
   9  12   5       25.57       12.90     17.92 o 
  10  12   5      648.98      604.16     28.35 o 
  11  12   5      183.98      228.81     24.48 o 
  12  12   5        3.41      -20.84     21.09 o 
  13  12   5        0.01       -3.15     32.21 o 
 -14  13   5       15.02       51.66     31.91 o 
 -13  13   5      237.24      172.00     35.69 o 
 -12  13   5       25.43       21.73     29.91 o 
 -11  13   5      490.78      461.30     29.61 o 
 -10  13   5     1154.04     1235.72     42.88 o 
  -9  13   5      444.63      409.11     33.85 o 
  -8  13   5      379.19      465.68     36.44 o 
  -7  13   5      115.90       70.69     18.53 o 
  -6  13   5     1659.95     1643.64     39.97 o 
  -5  13   5      804.24      787.98     27.76 o 
  -4  13   5      580.49      697.15     26.14 o 
  -3  13   5       22.22       30.14     11.10 o 
  -2  13   5      607.44      671.83     19.46 o 
  -1  13   5      190.82      242.68     19.54 o 
   0  13   5     6058.82     6036.37     81.40 o 
   1  13   5     1594.20     1658.00     29.22 o 
   2  13   5     1236.45     1193.37     38.54 o 
   3  13   5     1405.12     1169.18     29.30 o 
   4  13   5        7.80       14.43     13.84 o 
   5  13   5      327.58      446.47     34.60 o 
   6  13   5        0.46        7.80     14.66 o 
   7  13   5     1696.76     1510.76     44.30 o 
   8  13   5      178.65      211.89     19.94 o 
   9  13   5        0.03       17.23     18.09 o 
  10  13   5       50.76       58.91     20.34 o 
  11  13   5       17.28       44.23     20.50 o 
  12  13   5       16.82       15.18     22.45 o 
 -14  14   5      217.12      296.46     59.91 o 
 -13  14   5        0.18      -18.46     30.24 o 
 -12  14   5      141.90       88.62     34.07 o 
 -11  14   5      136.53       76.39     23.72 o 
 -10  14   5      282.32      320.50     25.99 o 
  -9  14   5       92.82       56.93     21.25 o 
  -8  14   5     5004.69     5113.82     97.18 o 
  -7  14   5      101.87      141.54     20.09 o 
  -6  14   5      286.13      301.05     25.27 o 
  -5  14   5     3576.11     3471.03     63.95 o 
  -4  14   5     4408.25     4380.88     64.78 o 
  -3  14   5       99.82       57.66     12.24 o 
  -2  14   5        0.31       -2.27     10.98 o 
  -1  14   5      904.56      897.46     22.13 o 
   0  14   5      525.70      582.62     21.53 o 
   1  14   5     1325.40     1241.43     24.34 o 
   2  14   5     3961.84     4233.00     71.28 o 
   3  14   5      151.26      176.94     15.13 o 
   4  14   5       92.56      106.18     14.62 o 
   5  14   5      240.39      222.28     16.93 o 
   6  14   5        7.15       33.33     23.64 o 
   7  14   5      265.51      237.91     19.51 o 
   8  14   5        9.56      -17.08     17.08 o 
   9  14   5        1.11        1.87     17.67 o 
  10  14   5      266.27      249.17     22.93 o 
  11  14   5      109.39       80.80     22.18 o 
  12  14   5        1.02        8.22     21.76 o 
 -14  15   5      243.58      362.27     49.93 o 
 -13  15   5        2.58      -29.48     29.48 o 
 -12  15   5        0.79      -21.01     29.04 o 
 -11  15   5      406.64      470.69     30.71 o 
 -10  15   5        1.59      -15.89     21.25 o 
  -9  15   5      332.11      367.39     27.27 o 
  -8  15   5     5777.55     5544.02     99.02 o 
  -7  15   5     2310.03     2500.60     54.93 o 
  -6  15   5      279.40      227.13     20.95 o 
  -5  15   5       63.32       75.44     16.50 o 
  -4  15   5     2595.20     2540.48     78.85 o 
  -3  15   5       84.01       50.09     12.08 o 
  -2  15   5     1928.41     1978.72     35.22 o 
  -1  15   5     1430.16     1472.28     28.74 o 
   0  15   5     2888.90     2466.18     34.29 o 
   1  15   5       68.40      155.71     11.38 o 
   2  15   5        0.45       17.49     13.02 o 
   3  15   5      276.88      256.84     34.23 o 
   4  15   5       23.70       24.61     13.72 o 
   5  15   5     1776.01     1966.95     42.66 o 
   6  15   5      709.04      688.27     25.88 o 
   7  15   5      410.50      406.64     21.94 o 
   8  15   5      445.56      433.36     23.34 o 
   9  15   5      354.35      404.20     24.19 o 
  10  15   5       13.51       17.89     21.38 o 
  11  15   5       17.94      -19.23     19.23 o 
  12  15   5       37.33       12.85     20.86 o 
 -14  16   5       73.98       20.85     35.69 o 
 -13  16   5       32.32       -8.22     34.06 o 
 -12  16   5       89.66       98.10     32.40 o 
 -11  16   5        1.04        7.94     23.04 o 
 -10  16   5       30.81       21.70     34.74 o 
  -9  16   5      125.75      124.56     22.56 o 
  -8  16   5       29.66       42.40     21.00 o 
  -7  16   5      697.49      633.47     27.79 o 
  -6  16   5      104.88      164.10     22.34 o 
  -5  16   5      541.57      494.40     20.01 o 
  -4  16   5      363.37      414.84     30.35 o 
  -3  16   5      173.96      236.49     14.71 o 
  -2  16   5     1061.89      963.15     24.25 o 
  -1  16   5      857.38      778.74     21.34 o 
   0  16   5     2295.31     2162.02     36.43 o 
   1  16   5      197.29      184.09     10.73 o 
   2  16   5      135.29      130.11     16.03 o 
   3  16   5      176.17      133.27     14.80 o 
   4  16   5     6031.06     5666.54     94.19 o 
   5  16   5       41.95       63.16     25.96 o 
   6  16   5       62.68       78.52     19.98 o 
   7  16   5     2023.26     1624.83     55.96 o 
   8  16   5      299.57      287.37     22.32 o 
   9  16   5      156.78      182.51     19.78 o 
  10  16   5       54.21       89.98     22.87 o 
  11  16   5       11.08       36.73     19.44 o 
  12  16   5        0.73      -17.81     18.92 o 
 -13  17   5      215.39      268.52     39.02 o 
 -12  17   5       20.00        7.70     29.87 o 
 -11  17   5     1259.89     1207.64     54.41 o 
 -10  17   5      280.56      287.47     41.34 o 
  -9  17   5      456.91      508.38     29.60 o 
  -8  17   5     1148.10     1002.93     37.53 o 
  -7  17   5       87.43      127.18     36.35 o 
  -6  17   5      275.89      404.33     23.96 o 
  -5  17   5     1277.32     1153.26     27.10 o 
  -4  17   5     2055.34     2195.34     39.56 o 
  -3  17   5       10.58       13.95     16.92 o 
  -2  17   5      792.30      706.64     21.97 o 
  -1  17   5      101.24       65.83     12.58 o 
   0  17   5      529.17      477.70     16.73 o 
   1  17   5       11.06       34.57      9.60 o 
   2  17   5      726.52      688.36     19.81 o 
   3  17   5     3041.11     3195.73     49.87 o 
   4  17   5     1934.51     1831.32     38.37 o 
   5  17   5      426.54      402.24     16.32 o 
   6  17   5     1477.96     1352.17     34.61 o 
   7  17   5      169.56      163.28     22.43 o 
   8  17   5       10.13       31.13     25.06 o 
   9  17   5      342.92      375.42     21.72 o 
  10  17   5      149.36      167.72     18.71 o 
  11  17   5        2.76      -17.68     17.68 o 
  12  17   5        6.58       28.19     45.82 o 
 -13  18   5       54.06       97.51     39.94 o 
 -12  18   5       60.95       66.38     32.40 o 
 -11  18   5        0.81       32.58     31.27 o 
 -10  18   5      290.26      329.67     28.61 o 
  -9  18   5        3.50      -23.20     23.20 o 
  -8  18   5     1771.54     1802.80     48.66 o 
  -7  18   5     1566.85     1591.12     44.29 o 
  -6  18   5      399.95      324.19     47.61 o 
  -5  18   5      229.55      204.98     15.16 o 
  -4  18   5       30.46       57.31     13.39 o 
  -3  18   5      524.66      456.82     18.43 o 
  -2  18   5       24.06       -0.37     11.85 o 
  -1  18   5      653.96      643.19     21.87 o 
   0  18   5        0.37        5.55     11.37 o 
   1  18   5     1574.24     1512.16     26.10 o 
   2  18   5      176.83      210.62     14.36 o 
   3  18   5      102.61       96.66     12.36 o 
   4  18   5      347.92      459.92     18.09 o 
   5  18   5        0.02       -8.20     14.29 o 
   6  18   5      678.67      742.13     25.42 o 
   7  18   5       26.95       43.00     14.54 o 
   8  18   5        1.65       17.72     15.53 o 
   9  18   5      172.66      208.35     16.36 o 
  10  18   5       48.37       36.42     30.74 o 
  11  18   5        5.64       67.55     34.06 o 
 -13  19   5        0.81      -33.64     33.64 o 
 -12  19   5       33.52      -13.51     33.23 o 
 -11  19   5       31.37        0.06     31.14 o 
 -10  19   5       62.81       18.93     24.17 o 
  -9  19   5       57.83       86.85     23.72 o 
  -8  19   5      848.32      824.31     45.51 o 
  -7  19   5        3.31        8.69     19.35 o 
  -6  19   5        2.02       32.76     20.44 o 
  -5  19   5      248.64      317.18     17.21 o 
  -4  19   5      891.99      909.91     26.24 o 
  -3  19   5        2.81        7.45     12.45 o 
  -2  19   5      103.31       99.46     14.07 o 
  -1  19   5       39.14       32.64     12.84 o 
   0  19   5      804.23      691.97     21.96 o 
   1  19   5     1398.06     1389.26     31.54 o 
   2  19   5      425.67      436.70     17.33 o 
   3  19   5      114.39      140.85     13.19 o 
   4  19   5     1751.88     1650.43     31.59 o 
   5  19   5      114.81      159.08     14.69 o 
   6  19   5      288.66      234.31     20.06 o 
   7  19   5      327.81      383.97     50.52 o 
   8  19   5        1.69       -7.23     99.27 o 
   9  19   5      119.69      124.00     32.95 o 
  10  19   5       86.21       91.21     31.91 o 
  11  19   5      187.34      129.90     35.24 o 
 -13  20   5       79.47       99.20     36.13 o 
 -12  20   5       76.64      142.48     36.52 o 
 -11  20   5      230.99      227.02     36.13 o 
 -10  20   5      100.61      141.84     52.28 o 
  -9  20   5      151.60      141.46     26.70 o 
  -8  20   5      451.50      475.73     48.17 o 
  -7  20   5      288.03      325.74     25.43 o 
  -6  20   5      117.70      205.72     23.00 o 
  -5  20   5     1450.67     1356.42     38.19 o 
  -4  20   5      100.71       65.59     13.98 o 
  -3  20   5     1702.45     1592.71     33.03 o 
  -2  20   5      185.34      100.30     14.81 o 
  -1  20   5      183.46      180.01     21.03 o 
   0  20   5       24.57       20.25     12.77 o 
   1  20   5     2287.43     2297.28     45.98 o 
   2  20   5     3415.51     3240.33     58.68 o 
   3  20   5      746.20      710.47     22.79 o 
   4  20   5      295.08      337.50     26.62 o 
   5  20   5      235.15      189.12     27.92 o 
   6  20   5        6.74       45.55     26.76 o 
   7  20   5       19.63       11.70     27.82 o 
   8  20   5      418.94      372.79     37.63 o 
   9  20   5      201.18      133.36     32.40 o 
  10  20   5      385.32      495.58     43.47 o 
  11  20   5        0.03       10.83     66.96 o 
 -12  21   5       52.13       12.34     33.23 o 
 -11  21   5        0.06       -4.96     31.78 o 
 -10  21   5      155.99      197.91     35.24 o 
  -9  21   5        8.91       23.79     23.50 o 
  -8  21   5      283.57      324.08     27.15 o 
  -7  21   5       11.25       13.36     20.71 o 
  -6  21   5     1606.55     1480.23     49.84 o 
  -5  21   5      165.50      144.76     15.25 o 
  -4  21   5       51.19       90.39     15.06 o 
  -3  21   5       98.14       93.81     14.62 o 
  -2  21   5        6.25       12.60     15.35 o 
  -1  21   5      312.25      308.58     22.27 o 
   0  21   5     4929.89     5009.68    107.80 o 
   1  21   5       21.75        3.18     14.75 o 
   2  21   5      148.25      107.49     15.14 o 
   3  21   5     2149.97     2294.26     44.62 o 
   4  21   5       41.52       83.00     20.56 o 
   5  21   5       50.11      -37.59     37.59 o 
   6  21   5        3.80       15.27     38.77 o 
   7  21   5      359.70      376.66     45.82 o 
   8  21   5       11.60       22.59     31.72 o 
   9  21   5      264.25      338.56     38.62 o 
  10  21   5       12.27       28.98     41.12 o 
 -12  22   5       92.78      101.94     37.97 o 
 -11  22   5        8.38       26.67     33.10 o 
 -10  22   5       34.96        4.70     31.59 o 
  -9  22   5       46.42       82.72     31.97 o 
  -8  22   5        0.45       27.63     23.40 o 
  -7  22   5      669.93      598.63     31.16 o 
  -6  22   5      522.97      470.00     27.93 o 
  -5  22   5       26.93       46.64     20.30 o 
  -4  22   5      372.98      335.59     20.63 o 
  -3  22   5      643.94      535.27     25.27 o 
  -2  22   5        7.56      -16.10     16.10 o 
  -1  22   5        1.03      -10.68     19.36 o 
   0  22   5       23.19        8.99     15.93 o 
   1  22   5       31.35       15.79     16.18 o 
   2  22   5       76.60      112.62     15.19 o 
   3  22   5     1898.77     1781.58     51.37 o 
   4  22   5       23.96       -4.70     39.94 o 
   5  22   5       15.11       -2.35     41.12 o 
   6  22   5      130.73       84.58     43.47 o 
   7  22   5       47.42       14.10     41.12 o 
   8  22   5       14.38       -5.87     43.47 o 
   9  22   5        0.06      -30.24     30.24 o 
  10  22   5       13.04       45.59     36.52 o 
 -11  23   5       42.21        5.40     35.24 o 
 -10  23   5        1.98      -30.44     31.53 o 
  -9  23   5      141.29      130.46     33.20 o 
  -8  23   5       67.50       77.52     23.78 o 
  -7  23   5      441.57      427.04     29.41 o 
  -6  23   5        0.84      -19.53     20.44 o 
  -5  23   5      166.73      142.23     22.12 o 
  -4  23   5       22.36       16.56     14.24 o 
  -3  23   5        1.78       -5.95     16.52 o 
  -2  23   5      218.14      199.31     19.01 o 
  -1  23   5      221.39      245.29     19.43 o 
   0  23   5      698.02      819.79     28.02 o 
   1  23   5        0.65        9.41     14.52 o 
   2  23   5        8.98       32.46     12.44 o 
   3  23   5      237.42      249.73     24.34 o 
   4  23   5       39.15      -21.15     37.59 o 
   5  23   5        2.14        2.35     41.12 o 
   6  23   5      186.60      150.37     45.82 o 
   7  23   5       36.64       45.82     43.47 o 
   8  23   5      102.03       29.37     49.34 o 
   9  23   5        4.90       -4.70     50.52 o 
 -11  24   5        0.56      -14.69     34.47 o 
 -10  24   5       18.29       46.40     33.23 o 
  -9  24   5        9.13       13.65     40.53 o 
  -8  24   5       18.25      -28.58     28.58 o 
  -7  24   5      164.82      132.01     24.34 o 
  -6  24   5      116.06      129.63     35.54 o 
  -5  24   5      294.13      211.40     28.43 o 
  -4  24   5       33.25        9.22     17.17 o 
  -3  24   5      173.17      231.46     19.82 o 
  -2  24   5        0.09       12.86     24.66 o 
  -1  24   5      481.78      567.34     44.84 o 
   0  24   5     1226.04     1255.00     37.86 o 
   1  24   5      716.76      703.14     24.16 o 
   2  24   5       92.19       94.57     22.86 o 
   3  24   5      241.28      303.62     28.78 o 
   4  24   5      163.30      131.58     42.29 o 
   5  24   5       23.28      -24.67     39.94 o 
   6  24   5        5.50      -21.15     39.94 o 
   7  24   5      138.38      185.62     52.87 o 
   8  24   5        0.54      -15.27     45.82 o 
   9  24   5        8.54       59.91     50.52 o 
 -10  25   5       79.83       45.41     36.96 o 
  -9  25   5        2.43      -12.84     30.31 o 
  -8  25   5        2.15      -19.79     30.31 o 
  -7  25   5       30.31      -42.29     42.29 o 
  -6  25   5      316.52      416.03     34.42 o 
  -5  25   5      359.04      314.92     30.75 o 
  -4  25   5     1263.85     1357.55     49.51 o 
  -3  25   5       27.04       57.88     17.58 o 
  -2  25   5      362.34      246.87     33.47 o 
  -1  25   5       37.08       32.81     24.11 o 
   0  25   5       10.89        1.85     15.84 o 
   1  25   5      153.42      202.35     52.87 o 
   2  25   5        1.29       -4.47     32.31 o 
   3  25   5       94.85       54.04     39.94 o 
   4  25   5        1.80      -41.12     41.12 o 
   5  25   5       48.54       97.51     48.17 o 
   6  25   5      155.72      121.00     48.17 o 
   7  25   5        6.89      -41.12     45.82 o 
   8  25   5       20.81       82.24     52.87 o 
   9  25   5       75.13      118.65     51.69 o 
 -10  26   5       98.94      193.37     40.53 o 
  -9  26   5      187.94      236.13     58.74 o 
  -8  26   5       31.37      117.48     48.17 o 
  -7  26   5       22.70       -9.40     44.64 o 
  -6  26   5      380.91      368.88     52.87 o 
  -5  26   5      884.54      945.71     66.96 o 
  -4  26   5      106.02       96.87     25.11 o 
  -3  26   5        2.18       -1.92     17.03 o 
  -2  26   5      328.46      375.04     22.07 o 
  -1  26   5      146.06      174.21     19.19 o 
   0  26   5      125.26      134.60     42.29 o 
   1  26   5      192.28      155.47     31.72 o 
   2  26   5        1.21      -22.38     22.38 o 
   3  26   5        1.11      -28.19     38.77 o 
   4  26   5        7.11        7.05     43.47 o 
   5  26   5      247.37      252.58     49.34 o 
   6  26   5        6.71      -36.42     42.29 o 
   7  26   5       83.73      124.53     50.52 o 
   8  26   5        6.80       23.50     48.17 o 
  -9  27   5       26.15      -50.52     50.52 o 
  -8  27   5        2.93      -43.47     43.47 o 
  -7  27   5       70.66       15.27     49.34 o 
  -6  27   5       38.10       58.74     44.64 o 
  -5  27   5        7.10       58.74     46.99 o 
  -4  27   5       32.52      -27.02     42.29 o 
  -3  27   5      121.65      108.13     58.74 o 
  -2  27   5       17.65      -11.73     43.47 o 
  -1  27   5       13.82       -8.02     23.92 o 
   0  27   5       11.65       16.57     24.41 o 
   1  27   5      268.46      267.39     28.43 o 
   2  27   5       24.23       33.05     22.77 o 
   3  27   5        0.03       11.75     41.12 o 
   4  27   5       30.79       42.29     42.29 o 
   5  27   5       52.96       32.89     44.64 o 
   6  27   5      178.23      145.67     55.22 o 
   7  27   5      128.09      129.23     56.39 o 
  -9  28   5        0.65      -52.87     52.87 o 
  -8  28   5      216.92      299.57     62.26 o 
  -7  28   5       13.36       71.66     50.52 o 
  -6  28   5       19.72        4.70     44.64 o 
  -5  28   5       15.55       30.54     43.47 o 
  -4  28   5        7.61       68.14     45.82 o 
  -3  28   5      125.53       90.63     25.38 o 
  -2  28   5      361.46      398.43     32.95 o 
  -1  28   5       20.94       59.97     25.24 o 
   0  28   5       32.87       23.61     26.08 o 
   1  28   5        5.98       -7.51     22.86 o 
   2  28   5       85.00      160.95     46.99 o 
   3  28   5       30.13      -21.15     41.12 o 
   4  28   5        0.96       -1.17     42.29 o 
   5  28   5      198.92      205.59     51.69 o 
   6  28   5        7.15       21.15     51.69 o 
   7  28   5       36.83       50.52     55.22 o 
  -8  29   5        0.04       -2.35     54.04 o 
  -7  29   5       22.94       11.75     46.99 o 
  -6  29   5      148.53      159.77     54.04 o 
  -5  29   5        0.02       23.50     48.17 o 
  -4  29   5      112.35       35.24     43.47 o 
  -3  29   5      514.73      494.59     54.04 o 
  -2  29   5       12.36        1.33     24.52 o 
  -1  29   5      143.15      139.33     28.10 o 
   0  29   5      280.52      241.74     30.60 o 
   1  29   5        1.82      -12.65     23.40 o 
   2  29   5        1.11       24.67     43.47 o 
   3  29   5      185.90      209.11     48.17 o 
   4  29   5      157.90      159.77     52.87 o 
   5  29   5       13.61       12.92     46.99 o 
   6  29   5        3.32       -5.87     51.69 o 
  -7  30   5        7.40       28.19     49.34 o 
  -6  30   5       55.51       32.89     48.17 o 
  -5  30   5        6.17        1.17     44.64 o 
  -4  30   5       58.25       76.36     43.47 o 
  -3  30   5        6.91       72.84     42.29 o 
  -2  30   5       25.77        5.37     25.38 o 
  -1  30   5       53.96       57.56     44.64 o 
   0  30   5      160.16      201.53     30.11 o 
   1  30   5      110.00       65.68     28.19 o 
   2  30   5       37.28       52.87     42.29 o 
   3  30   5       88.01       12.92     46.99 o 
   4  30   5       17.59        0.00     48.17 o 
   5  30   5        1.35       27.02     51.69 o 
  -6  31   5        6.77       91.63     54.04 o 
  -5  31   5       12.66       19.97     44.64 o 
  -4  31   5        0.05      -38.77     45.82 o 
  -3  31   5      588.32      714.27     64.61 o 
  -2  31   5      187.16      210.35     31.59 o 
  -1  31   5       78.95      106.47     70.49 o 
   0  31   5      149.80      183.81     30.24 o 
   1  31   5       14.10        8.22     43.47 o 
   2  31   5        0.60       38.77     46.99 o 
   3  31   5       83.23      145.67     51.69 o 
   4  31   5       20.61       54.04     46.99 o 
  -5  32   5        5.15       84.58     52.87 o 
  -4  32   5       16.46       -4.70     48.17 o 
  -3  32   5        7.73      -42.29     45.82 o 
  -2  32   5      150.51      142.15     48.17 o 
  -1  32   5       52.40       23.51     27.74 o 
   0  32   5       15.07        5.21     27.60 o 
   1  32   5       11.89       24.67     44.64 o 
   2  32   5        0.01        2.35     46.99 o 
   3  32   5      107.04      118.65     49.34 o 
  -3  33   5      109.28       83.41     50.52 o 
  -2  33   5        1.38       39.94     44.64 o 
  -1  33   5        0.29       10.15     27.74 o 
   0  33   5        7.39      -32.17     46.99 o 
   1  33   5        1.54       42.29     46.99 o 
 -16   0   6       20.52       44.64     38.77 o 
 -14   0   6        5.13       -2.35     34.07 o 
 -12   0   6       90.13      134.50     20.03 o 
 -10   0   6       43.36       72.76     23.83 o 
  -8   0   6     1278.80     1589.76     35.48 o 
  -6   0   6     1324.80     1342.62     36.96 o 
  -4   0   6      787.52      898.51     26.99 o 
  -2   0   6      585.94      622.64     31.72 o 
   0   0   6     9616.59     9628.58    250.23 o 
   2   0   6     1500.88     1001.88     39.36 o 
   4   0   6     4387.93     4648.09     95.11 o 
   6   0   6      900.58     1129.05     38.19 o 
   8   0   6     4453.05     4247.76    121.00 o 
  10   0   6      309.08      276.72     27.74 o 
  12   0   6       75.74       35.24     38.77 o 
 -16   1   6       19.02       49.09     28.65 o 
 -15   1   6      379.92      454.59     34.86 o 
 -14   1   6       36.63       29.59     24.41 o 
 -13   1   6      171.77      188.79     20.96 o 
 -12   1   6      132.24      129.72     14.86 o 
 -11   1   6      598.57      655.45     18.33 o 
 -10   1   6      253.17      198.96     12.55 o 
  -9   1   6      156.39      173.04     11.43 o 
  -8   1   6     8581.91     8410.92     92.80 o 
  -7   1   6      186.37      217.57     14.58 o 
  -6   1   6        5.36       -1.22      9.96 o 
  -5   1   6     1988.60     2001.20     32.58 o 
  -4   1   6     9035.06     9523.13    147.69 o 
  -3   1   6     7446.25     7163.51     94.28 o 
  -2   1   6      883.77     1222.74     33.48 o 
  -1   1   6     4538.53     5164.32     98.44 o 
   0   1   6    10620.96    10853.36    212.64 o 
   1   1   6      106.89      116.26     12.42 o 
   2   1   6       21.41       17.02      9.80 o 
   3   1   6        0.76       22.89     10.85 o 
   4   1   6     1304.55     1603.68     34.42 o 
   5   1   6     2948.70     2955.52     47.12 o 
   6   1   6      912.98     1150.86     29.17 o 
   7   1   6      575.43      505.18     19.64 o 
   8   1   6       18.42       17.29     13.70 o 
   9   1   6      499.85      469.51     20.90 o 
  10   1   6      404.48      393.72     37.47 o 
  11   1   6       19.78       -4.74     17.14 o 
  12   1   6        0.20       -7.37     28.04 o 
  13   1   6        8.72       19.64     38.18 o 
 -16   2   6       19.50       27.65     41.12 o 
 -15   2   6       16.95       -5.93     26.08 o 
 -14   2   6       85.73       94.93     21.64 o 
 -13   2   6       41.59        9.86     17.16 o 
 -12   2   6      803.29      841.65     23.94 o 
 -11   2   6        7.38        7.49     15.50 o 
 -10   2   6       44.74       40.79     10.94 o 
  -9   2   6       96.74      155.83     12.61 o 
  -8   2   6      809.16      762.95     17.30 o 
  -7   2   6     1844.40     1986.51     33.90 o 
  -6   2   6     8847.47    10736.26    182.62 o 
  -5   2   6    13782.40    14183.17    162.76 o 
  -4   2   6      130.95      139.51     11.48 o 
  -3   2   6      458.67      428.43     13.19 o 
  -2   2   6      565.20      639.89     35.83 o 
  -1   2   6     6602.23     5340.60    143.32 o 
   0   2   6      326.14      377.85     15.65 o 
   1   2   6     5162.88     5759.31    110.48 o 
   2   2   6      324.64      327.41     22.07 o 
   3   2   6     6008.52     6013.87     83.11 o 
   4   2   6      479.97      576.27     18.74 o 
   5   2   6     1200.72     1438.78     29.05 o 
   6   2   6     1602.08     1637.81     32.42 o 
   7   2   6      657.59      731.30     24.42 o 
   8   2   6       40.01       64.99     15.05 o 
   9   2   6     1119.01     1191.07     30.87 o 
  10   2   6       51.57       66.10     16.87 o 
  11   2   6       58.38       43.44     17.63 o 
  12   2   6       12.68       12.33     21.68 o 
  13   2   6       73.45       90.09     29.04 o 
 -16   3   6      164.97      185.16     47.58 o 
 -15   3   6       12.54      -25.26     25.26 o 
 -14   3   6       71.50       76.38     29.91 o 
 -13   3   6       77.73      134.91     18.65 o 
 -12   3   6      123.19       91.36     14.75 o 
 -11   3   6        0.76        9.15     12.58 o 
 -10   3   6        0.05      -12.88     12.88 o 
  -9   3   6     2324.81     2067.54     30.20 o 
  -8   3   6      289.36      344.96     12.15 o 
  -7   3   6      112.84      116.10     10.36 o 
  -6   3   6      468.91      507.79     14.20 o 
  -5   3   6     3687.92     3852.83     48.51 o 
  -4   3   6     2717.27     2572.75     34.19 o 
  -3   3   6      514.71      558.25     14.52 o 
  -2   3   6     3761.58     3837.88     60.79 o 
  -1   3   6     3229.02     3450.55     68.93 o 
   0   3   6    15851.47    16872.16    249.80 o 
   1   3   6      217.70      465.24     23.53 o 
   2   3   6      985.87     1370.80     30.71 o 
   3   3   6     1387.29     1552.45     41.51 o 
   4   3   6       26.24        7.79     11.11 o 
   5   3   6       11.01       25.23     11.73 o 
   6   3   6      188.50      217.58     20.86 o 
   7   3   6      203.05      196.35     15.78 o 
   8   3   6       39.29       37.61     14.77 o 
   9   3   6        3.88        1.66     15.19 o 
  10   3   6      134.23      140.19     17.22 o 
  11   3   6        1.15      -17.73     20.47 o 
  12   3   6      753.76      898.99     36.79 o 
  13   3   6      258.01      322.99     34.89 o 
 -15   4   6       81.31       84.91     27.07 o 
 -14   4   6       60.98       77.71     21.21 o 
 -13   4   6      662.07      716.52     26.59 o 
 -12   4   6     1189.85     1009.04     30.42 o 
 -11   4   6       91.07      125.31     14.84 o 
 -10   4   6        0.57        2.85     10.48 o 
  -9   4   6       24.24       24.85     10.03 o 
  -8   4   6     1017.68     1247.09     19.29 o 
  -7   4   6     1836.90     1818.43     25.87 o 
  -6   4   6     1860.64     1560.55     24.39 o 
  -5   4   6     5509.13     6008.84     72.14 o 
  -4   4   6      692.43      451.85     19.10 o 
  -3   4   6     4078.22     4567.10     56.58 o 
  -2   4   6     1675.33     1204.67     53.32 o 
  -1   4   6    13170.45    12485.83    160.78 o 
   0   4   6    33279.80    32436.53    549.24 o 
   1   4   6     6245.55     6148.47    102.36 o 
   2   4   6      572.55      441.36     26.50 o 
   3   4   6     1127.76     1173.23     29.06 o 
   4   4   6      153.85      195.97     15.82 o 
   5   4   6       30.64       28.29     18.53 o 
   6   4   6       54.10       28.00     12.39 o 
   7   4   6        0.12      -12.77     12.77 o 
   8   4   6       10.59       -2.28     21.53 o 
   9   4   6       47.54       54.38     16.09 o 
  10   4   6       24.35        2.17     15.82 o 
  11   4   6       20.72       -9.11     20.79 o 
  12   4   6        6.15       -1.16     21.97 o 
  13   4   6        7.10        5.22     22.98 o 
 -15   5   6        5.44       21.74     20.87 o 
 -14   5   6       83.57       53.36     20.54 o 
 -13   5   6        3.57      -16.55     16.55 o 
 -12   5   6      116.27       89.99     24.28 o 
 -11   5   6      306.82      414.41     16.71 o 
 -10   5   6      396.99      360.12     17.80 o 
  -9   5   6       55.10       39.04      9.85 o 
  -8   5   6      220.57      296.83     11.38 o 
  -7   5   6     2360.58     2003.52     27.41 o 
  -6   5   6     1137.23     1119.76     19.48 o 
  -5   5   6      721.11      550.33     15.56 o 
  -4   5   6     7739.13     7932.56     92.42 o 
  -3   5   6     1127.00     1090.66     25.77 o 
  -2   5   6     6524.29     8003.91    120.03 o 
  -1   5   6     3294.70     3570.04     50.31 o 
   0   5   6     7745.83     8684.49    132.24 o 
   1   5   6     8941.05    10022.03    152.13 o 
   2   5   6     5207.72     4785.55    116.17 o 
   3   5   6     4433.82     4839.56     79.78 o 
   4   5   6     2625.55     2649.74     49.94 o 
   5   5   6      443.36      510.72     29.00 o 
   6   5   6      526.42      553.00     29.70 o 
   7   5   6      289.93      245.83     19.35 o 
   8   5   6        0.04      -16.66     16.66 o 
   9   5   6      117.27      118.46     20.09 o 
  10   5   6        3.39       12.14     19.84 o 
  11   5   6       80.52       54.41     21.90 o 
  12   5   6       10.30       13.46     21.72 o 
  13   5   6      192.90      149.54     25.76 o 
 -15   6   6       68.64       64.79     20.90 o 
 -14   6   6        0.10        9.34     19.60 o 
 -13   6   6       10.11       15.91     17.65 o 
 -12   6   6        6.42       22.87     19.66 o 
 -11   6   6      116.60      118.64     15.79 o 
 -10   6   6      100.24       76.02     12.42 o 
  -9   6   6      657.59      586.36     17.87 o 
  -8   6   6     3858.67     3467.34     42.59 o 
  -7   6   6        5.12        8.29      7.44 o 
  -6   6   6     4964.95     5020.99     61.18 o 
  -5   6   6     9396.11     9512.80    122.56 o 
  -4   6   6     8225.99     8787.23    119.04 o 
  -3   6   6     7564.94     7252.72     88.86 o 
  -2   6   6    27666.88    30199.17    381.63 o 
  -1   6   6      214.46      146.48      9.86 o 
   0   6   6     7544.68     6884.89    155.47 o 
   1   6   6    14318.55    13776.11    662.58 o 
   2   6   6     2511.32     3083.25     65.63 o 
   3   6   6     1144.18     1444.13     50.32 o 
   4   6   6       79.88       25.11     14.00 o 
   5   6   6     2006.88     1723.92     38.37 o 
   6   6   6      466.75      493.33     22.23 o 
   7   6   6      245.77      243.63     19.84 o 
   8   6   6      337.84      367.03     30.02 o 
   9   6   6        0.64       18.90     25.78 o 
  10   6   6     1043.42      754.37     31.56 o 
  11   6   6      218.75      216.00     24.56 o 
  12   6   6       44.85       17.26     22.07 o 
  13   6   6       47.49       45.40     24.42 o 
 -15   7   6       61.37       46.42     21.46 o 
 -14   7   6      562.97      591.63     28.07 o 
 -13   7   6       44.20       52.64     17.23 o 
 -12   7   6      298.43      343.87     20.06 o 
 -11   7   6      656.22      608.24     22.59 o 
 -10   7   6     1179.59     1270.15     25.31 o 
  -9   7   6      413.06      436.02     13.10 o 
  -8   7   6     1211.28     1133.04     28.72 o 
  -7   7   6     2043.14     1851.87     25.12 o 
  -6   7   6      227.90      228.29     12.93 o 
  -5   7   6      732.08      564.59     19.95 o 
  -4   7   6     2251.65     1980.03     48.59 o 
  -3   7   6     4335.69     4842.97     76.74 o 
  -2   7   6      181.69      219.48      9.65 o 
  -1   7   6     1805.95     2193.70     37.98 o 
   0   7   6       68.09      181.71     10.96 o 
   1   7   6    28755.67    29454.45    432.00 o 
   2   7   6     1485.06     1801.71     36.77 o 
   3   7   6      439.74      417.00     22.00 o 
   4   7   6        6.71       -5.92     13.26 o 
   5   7   6      156.77       82.09     14.87 o 
   6   7   6       12.60       29.48     15.48 o 
   7   7   6      367.68      353.48     22.02 o 
   8   7   6      926.31      824.04     31.33 o 
   9   7   6       23.95       -0.02     19.11 o 
  10   7   6       49.92       24.67     19.78 o 
  11   7   6       29.01       14.06     21.68 o 
  12   7   6       82.15       58.12     23.11 o 
  13   7   6      179.93      129.96     26.01 o 
 -15   8   6     1032.51     1187.64     38.16 o 
 -14   8   6       84.40      113.31     20.64 o 
 -13   8   6       93.02       36.70     17.01 o 
 -12   8   6      116.22      107.98     16.27 o 
 -11   8   6      428.32      424.92     25.77 o 
 -10   8   6     1082.87      942.86     26.14 o 
  -9   8   6       43.03       36.33      7.52 o 
  -8   8   6      347.22      327.57      9.70 o 
  -7   8   6      110.70       86.19     12.31 o 
  -6   8   6      793.21      830.22     32.87 o 
  -5   8   6       21.51      -14.30     17.01 o 
  -4   8   6       72.44      158.90     18.28 o 
  -3   8   6     5601.63     5583.78    109.65 o 
  -2   8   6     1496.06     1481.68     20.82 o 
  -1   8   6      589.82      472.83     13.95 o 
   0   8   6      312.73      226.10     11.86 o 
   1   8   6     1285.63     1335.08     29.99 o 
   2   8   6     2442.42     2263.85     43.10 o 
   3   8   6     1048.13      866.97     25.47 o 
   4   8   6      602.62      379.76     18.71 o 
   5   8   6        3.07        8.69     17.55 o 
   6   8   6      225.43      255.84     29.01 o 
   7   8   6       78.34      114.75     18.66 o 
   8   8   6      768.13      679.52     28.85 o 
   9   8   6      153.23      198.68     48.15 o 
  10   8   6      421.91      446.90     27.17 o 
  11   8   6       80.17       32.48     25.93 o 
  12   8   6        0.01      -27.43     27.43 o 
  13   8   6        7.45      -17.95     35.09 o 
 -15   9   6      195.64      227.31     20.22 o 
 -14   9   6        3.68      -15.91     15.91 o 
 -13   9   6       40.38       72.69     21.37 o 
 -12   9   6      114.60       87.50     14.32 o 
 -11   9   6      402.67      375.45     20.18 o 
 -10   9   6      142.14      135.68     17.46 o 
  -9   9   6       22.92       12.98     11.72 o 
  -8   9   6       36.47      126.83     18.73 o 
  -7   9   6     1079.49      885.26     31.14 o 
  -6   9   6      209.15      205.30     24.30 o 
  -5   9   6     1701.20     1692.60     46.10 o 
  -4   9   6      118.59      128.50     17.85 o 
  -3   9   6     1751.47     1865.05     37.73 o 
  -2   9   6      881.14      952.17     20.44 o 
  -1   9   6     2135.90     2792.96     41.19 o 
   0   9   6     6946.55     8445.52    111.56 o 
   1   9   6     5381.93     6405.66    101.01 o 
   2   9   6     7082.39     7110.25    111.87 o 
   3   9   6      177.47      161.52     14.96 o 
   4   9   6     1180.45     1088.51     31.72 o 
   5   9   6     1310.49     1202.45     32.24 o 
   6   9   6      807.61      778.11     28.27 o 
   7   9   6      611.33      564.14     25.90 o 
   8   9   6       26.52       43.34     18.46 o 
   9   9   6       24.48       23.26     22.65 o 
  10   9   6      310.02      369.58     25.90 o 
  11   9   6        7.28        6.72     21.08 o 
  12   9   6       33.96       16.59     24.12 o 
  13   9   6       13.03       10.20     29.99 o 
 -15  10   6       27.40       43.75     32.74 o 
 -14  10   6       10.23       -6.75     29.48 o 
 -13  10   6       10.29      -12.53     22.52 o 
 -12  10   6      666.15      881.71     77.40 o 
 -11  10   6       35.93       31.20     22.15 o 
 -10  10   6     1331.67     1323.45     68.82 o 
  -9  10   6        2.34       23.12     32.31 o 
  -8  10   6        0.62       -6.67     17.08 o 
  -7  10   6      509.62      644.46     29.23 o 
  -6  10   6     1126.34     1246.67     33.46 o 
  -5  10   6       65.29       87.63     15.76 o 
  -4  10   6     1257.55     1607.88     44.03 o 
  -3  10   6     1153.59     1613.40     34.33 o 
  -2  10   6      160.79      167.13     15.30 o 
  -1  10   6     8479.38     8779.70    115.05 o 
   0  10   6      617.57      676.72     17.54 o 
   1  10   6      605.62      501.75     18.66 o 
   2  10   6     2100.80     2555.40     47.85 o 
   3  10   6     1215.01     1607.95     35.37 o 
   4  10   6      122.15      150.47     16.08 o 
   5  10   6       16.09       30.89     14.87 o 
   6  10   6       39.29       41.92     16.23 o 
   7  10   6       76.00       63.39     17.63 o 
   8  10   6      112.07       92.67     18.84 o 
   9  10   6     1932.49     1958.30     55.64 o 
  10  10   6       81.12       99.06     27.32 o 
  11  10   6      516.46      535.38     30.60 o 
  12  10   6      282.12      274.17     28.90 o 
  13  10   6       22.04       -7.76     23.98 o 
 -15  11   6       62.93       54.38     34.47 o 
 -14  11   6       30.50       23.43     31.53 o 
 -13  11   6       93.56       84.25     29.98 o 
 -12  11   6        4.58        4.79     21.64 o 
 -11  11   6       17.32      -20.17     26.26 o 
 -10  11   6      980.02      965.51     36.31 o 
  -9  11   6     1170.46     1146.10     36.63 o 
  -8  11   6      312.80      287.12     22.15 o 
  -7  11   6      538.46      487.69     23.96 o 
  -6  11   6      434.42      392.60     20.75 o 
  -5  11   6     1535.82     1404.10     43.17 o 
  -4  11   6     2532.99     2354.87     56.49 o 
  -3  11   6     3879.08     3911.82     66.46 o 
  -2  11   6     3436.37     3842.28     91.21 o 
  -1  11   6      350.77      249.51     13.73 o 
   0  11   6     2127.60     1973.91     40.70 o 
   1  11   6      939.14      790.10     20.09 o 
   2  11   6     4095.78     4251.56     71.34 o 
   3  11   6     1405.96     1438.81     33.70 o 
   4  11   6     2648.36     2387.70     50.52 o 
   5  11   6      321.32      371.71     36.94 o 
   6  11   6       94.03       98.02     16.98 o 
   7  11   6      266.85      236.36     20.57 o 
   8  11   6      134.16      149.02     20.03 o 
   9  11   6        0.03      -16.45     19.38 o 
  10  11   6      101.70      144.14     22.15 o 
  11  11   6       57.57       82.36     22.29 o 
  12  11   6        0.02       18.54     22.44 o 
 -15  12   6       57.11       96.08     34.47 o 
 -14  12   6        2.34       14.38     31.08 o 
 -13  12   6        1.32        1.12     23.24 o 
 -12  12   6      390.14      472.06     30.29 o 
 -11  12   6       46.69       40.28     22.98 o 
 -10  12   6      751.79      746.04     46.23 o 
  -9  12   6      657.74      640.69     54.17 o 
  -8  12   6     2222.49     2197.27     50.19 o 
  -7  12   6       27.94       23.54     16.66 o 
  -6  12   6     1658.09     1668.81     39.78 o 
  -5  12   6        2.79        6.57     21.76 o 
  -4  12   6     1692.47     1821.16     33.52 o 
  -3  12   6      211.50      189.14     14.89 o 
  -2  12   6      261.26      254.96     17.16 o 
  -1  12   6     3311.45     3475.53     49.20 o 
   0  12   6      327.00      338.35     21.03 o 
   1  12   6     2430.70     2403.10     49.87 o 
   2  12   6     3276.41     3341.51     73.75 o 
   3  12   6      598.43      509.69     20.88 o 
   4  12   6      554.71      529.88     28.23 o 
   5  12   6     1368.93     1243.25     52.41 o 
   6  12   6      104.41       86.19     17.27 o 
   7  12   6      134.55      148.07     19.18 o 
   8  12   6       31.65       40.32     18.15 o 
   9  12   6        5.47        7.40     19.34 o 
  10  12   6      147.71      140.36     22.99 o 
  11  12   6      255.65      279.67     28.78 o 
  12  12   6       71.25       38.42     23.10 o 
 -14  13   6       83.93      161.45     35.69 o 
 -13  13   6        1.45        8.80     31.53 o 
 -12  13   6       70.89       44.64     22.79 o 
 -11  13   6       25.72       86.50     23.00 o 
 -10  13   6     1713.01     1625.29     46.12 o 
  -9  13   6      324.47      326.98     25.30 o 
  -8  13   6      120.42      117.47     20.79 o 
  -7  13   6      818.63      807.22     30.20 o 
  -6  13   6       12.02       16.67     16.50 o 
  -5  13   6      855.77      781.66     27.79 o 
  -4  13   6     2091.69     1784.70     37.63 o 
  -3  13   6      609.91      548.54     21.00 o 
  -2  13   6     2774.88     2900.41     52.68 o 
  -1  13   6       66.59       31.69     17.44 o 
   0  13   6       41.63       24.38      9.09 o 
   1  13   6       48.86       39.17     10.11 o 
   2  13   6     1537.77     1330.05     32.72 o 
   3  13   6     1171.51     1234.20     49.34 o 
   4  13   6       17.63       17.28     14.76 o 
   5  13   6        0.00       -6.62     15.03 o 
   6  13   6      328.58      327.62     20.39 o 
   7  13   6       35.72       53.58     22.32 o 
   8  13   6       56.43       22.62     17.92 o 
   9  13   6       78.59       93.69     20.34 o 
  10  13   6        2.41       15.26     26.86 o 
  11  13   6        0.32      -13.34     21.32 o 
  12  13   6       12.97        8.52     22.21 o 
 -14  14   6       35.07        9.81     33.20 o 
 -13  14   6        2.91      -29.59     31.53 o 
 -12  14   6      267.24      277.14     28.44 o 
 -11  14   6       42.48       38.59     25.24 o 
 -10  14   6      214.32      166.04     24.36 o 
  -9  14   6      701.23      797.10     32.78 o 
  -8  14   6      442.00      356.59     24.86 o 
  -7  14   6      514.72      465.05     37.14 o 
  -6  14   6      594.70      685.56     27.33 o 
  -5  14   6      729.88      560.70     32.89 o 
  -4  14   6     1551.69     1557.78     30.97 o 
  -3  14   6     2338.05     2169.12     41.51 o 
  -2  14   6     2708.45     2874.58     52.90 o 
  -1  14   6     1120.30     1058.17     26.02 o 
   0  14   6     1471.04     1309.80     24.88 o 
   1  14   6      187.97      289.61     16.11 o 
   2  14   6        1.96      -11.89     13.08 o 
   3  14   6      100.31      161.50     31.97 o 
   4  14   6      936.34      940.01     29.38 o 
   5  14   6      850.17      993.00     38.14 o 
   6  14   6        7.73       29.05     16.52 o 
   7  14   6      207.23      197.14     20.07 o 
   8  14   6      536.56      487.44     28.27 o 
   9  14   6        1.87      -14.96     18.63 o 
  10  14   6        0.31      -19.78     19.78 o 
  11  14   6      225.66      270.11     25.77 o 
  12  14   6       10.11      -21.22     21.95 o 
 -14  15   6        8.44      -20.29     33.20 o 
 -13  15   6       22.95      -16.21     31.08 o 
 -12  15   6      365.85      376.93     30.74 o 
 -11  15   6      540.60      613.03     32.76 o 
 -10  15   6      172.02      140.62     33.87 o 
  -9  15   6      455.17      299.10     25.51 o 
  -8  15   6      238.82      293.16     24.40 o 
  -7  15   6      652.39      610.97     28.01 o 
  -6  15   6       23.40       11.60     18.52 o 
  -5  15   6        2.07       -6.53     15.79 o 
  -4  15   6        0.76       -6.40     11.34 o 
  -3  15   6     3383.16     3452.46     54.01 o 
  -2  15   6     1068.71     1093.89     25.49 o 
  -1  15   6     2062.85     2282.00     43.36 o 
   0  15   6      204.89      359.49     13.70 o 
   1  15   6     1872.12     1719.06     30.93 o 
   2  15   6      457.17      422.31     29.76 o 
   3  15   6       22.37        3.53     14.43 o 
   4  15   6       29.62       36.31     15.25 o 
   5  15   6      204.93      137.72     17.67 o 
   6  15   6     2644.68     2627.11     53.69 o 
   7  15   6      952.06      899.23     31.79 o 
   8  15   6       34.78       57.16     19.23 o 
   9  15   6      181.91      227.59     39.12 o 
  10  15   6       29.39       -1.86     19.52 o 
  11  15   6       29.82       22.21     23.01 o 
  12  15   6        5.24        1.79     21.61 o 
 -14  16   6       56.27       91.14     35.30 o 
 -13  16   6        0.00        9.62     30.70 o 
 -12  16   6        5.84       11.62     29.88 o 
 -11  16   6      363.06      395.07     39.12 o 
 -10  16   6      535.55      423.51     30.20 o 
  -9  16   6        5.02        7.24     21.55 o 
  -8  16   6       84.71       16.39     22.69 o 
  -7  16   6      171.11      150.70     29.43 o 
  -6  16   6      417.83      464.07     25.08 o 
  -5  16   6      207.11      228.10     49.33 o 
  -4  16   6       45.17       74.53     13.20 o 
  -3  16   6      110.21      130.78     13.71 o 
  -2  16   6     2687.35     2645.13     44.04 o 
  -1  16   6      164.14      158.82     12.31 o 
   0  16   6      443.22      519.10     16.79 o 
   1  16   6     1648.56     1756.16     40.36 o 
   2  16   6        5.45       10.58     13.26 o 
   3  16   6     3057.46     2830.26     53.99 o 
   4  16   6      943.25      919.26     29.37 o 
   5  16   6      257.90      273.90     19.60 o 
   6  16   6      257.88      287.43     20.35 o 
   7  16   6        1.95       34.55     17.20 o 
   8  16   6      173.12      259.83     22.23 o 
   9  16   6      165.28      177.50     21.72 o 
  10  16   6       11.66      -18.80     18.80 o 
  11  16   6       21.86       -7.57     20.49 o 
 -13  17   6        7.08      -18.69     37.01 o 
 -12  17   6      263.53      309.12     47.58 o 
 -11  17   6      157.03      128.72     27.49 o 
 -10  17   6       64.20       51.34     29.27 o 
  -9  17   6       92.29      101.53     23.88 o 
  -8  17   6       62.65       86.71     22.15 o 
  -7  17   6      415.42      457.94     26.67 o 
  -6  17   6      155.82      169.92     21.00 o 
  -5  17   6      159.41      136.14     14.24 o 
  -4  17   6        2.96       21.23     12.65 o 
  -3  17   6      283.92      320.58     17.00 o 
  -2  17   6     4562.51     4585.69     68.17 o 
  -1  17   6      190.30      262.70     13.00 o 
   0  17   6      773.33      875.78     18.57 o 
   1  17   6      108.91      139.48     12.20 o 
   2  17   6      973.19      882.59     27.54 o 
   3  17   6      661.50      702.63     29.05 o 
   4  17   6      849.35      854.87     37.02 o 
   5  17   6      656.45      703.71     26.41 o 
   6  17   6      818.11      755.78     28.13 o 
   7  17   6        3.63      -17.18     17.18 o 
   8  17   6       31.64       43.69     17.93 o 
   9  17   6       73.94       92.03     19.77 o 
  10  17   6        0.16       15.83     18.92 o 
  11  17   6        3.51      -20.62     23.11 o 
 -13  18   6       47.07       38.81     34.41 o 
 -12  18   6      249.28      288.73     37.38 o 
 -11  18   6       19.17       48.17     37.38 o 
 -10  18   6      351.76      407.20     51.67 o 
  -9  18   6      526.83      483.28     29.29 o 
  -8  18   6        5.39       11.75     27.14 o 
  -7  18   6       83.75      179.72     22.20 o 
  -6  18   6      579.67      629.91     46.57 o 
  -5  18   6      353.55      283.82     18.31 o 
  -4  18   6      195.44      205.75     15.99 o 
  -3  18   6       17.48       27.90     12.93 o 
  -2  18   6     3433.33     3145.12     51.18 o 
  -1  18   6       66.71       37.98     12.98 o 
   0  18   6        1.24        2.20     14.85 o 
   1  18   6      295.25      238.69     17.17 o 
   2  18   6     2070.43     2119.13     37.78 o 
   3  18   6      402.04      398.07     21.03 o 
   4  18   6       92.84      156.12     14.19 o 
   5  18   6      186.25      172.59     17.80 o 
   6  18   6       16.83       29.64     16.54 o 
   7  18   6       14.28       32.03     16.51 o 
   8  18   6      359.38      429.31     23.09 o 
   9  18   6      306.61      296.73     21.44 o 
  10  18   6        0.04       18.75     18.54 o 
  11  18   6       76.39       79.23     17.33 o 
 -13  19   6      162.62      259.89     39.85 o 
 -12  19   6      379.89      381.61     54.04 o 
 -11  19   6      180.30      125.88     27.33 o 
 -10  19   6       90.08      114.68     25.99 o 
  -9  19   6       14.99       -0.02     22.83 o 
  -8  19   6      264.88      188.26     24.34 o 
  -7  19   6       27.31       18.50     20.71 o 
  -6  19   6       18.79       46.78     24.14 o 
  -5  19   6      260.45      277.53     16.98 o 
  -4  19   6      441.50      406.30     18.85 o 
  -3  19   6        6.38      -10.81     13.36 o 
  -2  19   6      705.19      628.84     21.55 o 
  -1  19   6        0.46      -11.05     21.03 o 
   0  19   6     1313.40     1117.88     30.90 o 
   1  19   6      543.97      531.19     17.94 o 
   2  19   6       35.17       31.51     14.91 o 
   3  19   6     1782.22     1988.52     36.81 o 
   4  19   6     2041.11     1696.63     33.30 o 
   5  19   6       10.88      -15.19     15.19 o 
   6  19   6        4.12      -19.63     19.63 o 
   7  19   6        0.51      -15.11     15.11 o 
   8  19   6      342.96      355.46     20.30 o 
   9  19   6       15.76       14.84     15.37 o 
  10  19   6      279.48      284.27     37.79 o 
  11  19   6        6.96       10.26     32.80 o 
 -13  20   6       22.10      -10.57     33.10 o 
 -12  20   6      313.50      309.21     39.45 o 
 -11  20   6       21.29       18.21     31.57 o 
 -10  20   6        4.61      -13.92     24.40 o 
  -9  20   6       16.96       25.31     22.70 o 
  -8  20   6       10.30        7.47     21.25 o 
  -7  20   6       48.93       41.20     21.12 o 
  -6  20   6     6306.62     5964.00    104.86 o 
  -5  20   6      372.80      416.06     19.75 o 
  -4  20   6      223.94      190.42     16.11 o 
  -3  20   6      289.57      353.34     18.49 o 
  -2  20   6      542.14      558.71     20.75 o 
  -1  20   6       49.76       57.33     15.36 o 
   0  20   6      479.38      461.16     19.33 o 
   1  20   6      340.03      318.90     19.21 o 
   2  20   6     2425.47     2350.74     47.55 o 
   3  20   6      126.58      147.24     17.81 o 
   4  20   6      674.77      683.16     29.21 o 
   5  20   6       59.63       33.16     15.17 o 
   6  20   6       72.58      104.06     15.78 o 
   7  20   6       72.16       56.52     13.82 o 
   8  20   6       32.84       -2.82     28.76 o 
   9  20   6       39.31       53.93     31.59 o 
  10  20   6       22.16       27.97     31.91 o 
 -12  21   6      311.89      267.23     39.45 o 
 -11  21   6      674.83      730.59     56.98 o 
 -10  21   6        1.07       15.30     31.02 o 
  -9  21   6       26.93       27.51     23.51 o 
  -8  21   6      257.48      256.14     40.16 o 
  -7  21   6      678.51      629.74     68.13 o 
  -6  21   6        0.20       31.41     20.69 o 
  -5  21   6      260.28      275.62     17.38 o 
  -4  21   6      181.57      152.29     16.22 o 
  -3  21   6      442.39      397.07     19.81 o 
  -2  21   6        6.85      -14.38     14.38 o 
  -1  21   6       64.10       77.00     15.27 o 
   0  21   6        6.61       -3.40     16.86 o 
   1  21   6       12.74       30.52     15.61 o 
   2  21   6        0.60        9.83     14.65 o 
   3  21   6     1158.73     1201.21     31.27 o 
   4  21   6      144.28      175.63     20.63 o 
   5  21   6       14.48       41.02     15.07 o 
   6  21   6      174.48      105.73     43.47 o 
   7  21   6        0.10      -38.77     38.77 o 
   8  21   6       19.90       31.33     56.39 o 
   9  21   6       45.70       22.90     46.99 o 
  10  21   6        2.10       30.11     34.47 o 
 -12  22   6      467.58      406.78     44.30 o 
 -11  22   6        1.68       29.01     33.64 o 
 -10  22   6      187.37      214.48     28.22 o 
  -9  22   6       15.10       60.84     24.79 o 
  -8  22   6       28.60       14.93     22.30 o 
  -7  22   6      221.62      193.66     24.42 o 
  -6  22   6        1.21        3.25     20.14 o 
  -5  22   6      126.74      157.15     16.59 o 
  -4  22   6       62.03       70.53     15.30 o 
  -3  22   6       70.55       79.09     15.58 o 
  -2  22   6      245.65      206.86     23.28 o 
  -1  22   6      576.52      698.60     27.01 o 
   0  22   6     4346.52     4135.34     73.95 o 
   1  22   6      293.78      284.66     25.56 o 
   2  22   6      125.62      150.07     16.60 o 
   3  22   6       62.68       39.78     13.89 o 
   4  22   6        9.00      -13.15     13.15 o 
   5  22   6     1194.29     1217.08     76.36 o 
   6  22   6       77.76       86.93     46.99 o 
   7  22   6       40.76      125.70     50.52 o 
   8  22   6       18.19       49.34     45.82 o 
   9  22   6        2.47       39.94     45.82 o 
 -11  23   6      317.82      364.03     42.63 o 
 -10  23   6       11.81       -6.87     32.80 o 
  -9  23   6       63.63       42.93     24.34 o 
  -8  23   6       17.49       -5.42     23.04 o 
  -7  23   6      292.86      319.67     31.26 o 
  -6  23   6      105.11       63.96     21.62 o 
  -5  23   6      343.37      373.49     27.39 o 
  -4  23   6       80.11       79.66     16.00 o 
  -3  23   6        1.94       14.71     17.32 o 
  -2  23   6      421.50      373.49     34.87 o 
  -1  23   6     1434.51     1379.95     37.31 o 
   0  23   6      105.48       95.79     17.22 o 
   1  23   6      648.09      602.16     25.01 o 
   2  23   6       97.11       86.34     14.84 o 
   3  23   6       76.52      102.00     24.60 o 
   4  23   6      195.84      118.65     44.64 o 
   5  23   6        9.15       29.37     41.12 o 
   6  23   6       11.78       85.76     44.64 o 
   7  23   6       86.03       76.36     44.64 o 
   8  23   6        3.98      -10.57     45.82 o 
   9  23   6       12.86       34.07     50.52 o 
 -11  24   6       48.65       85.45     37.74 o 
 -10  24   6        2.14       30.46     37.01 o 
  -9  24   6        0.57      -23.45     31.08 o 
  -8  24   6        0.14       -8.38     24.16 o 
  -7  24   6       61.30       80.15     23.47 o 
  -6  24   6        6.62      -17.92     34.68 o 
  -5  24   6        4.42       -7.42     22.80 o 
  -4  24   6      381.32      365.71     26.22 o 
  -3  24   6       87.51       73.57     18.71 o 
  -2  24   6     1144.80      996.81     32.28 o 
  -1  24   6      370.07      313.84     24.69 o 
   0  24   6        0.23       -4.81     16.92 o 
   1  24   6       42.12       29.43     17.43 o 
   2  24   6        0.03       -9.54     19.14 o 
   3  24   6      104.29      132.28     23.25 o 
   4  24   6        5.29       -3.52     39.94 o 
   5  24   6       44.31        3.52     41.12 o 
   6  24   6       24.29       42.29     44.64 o 
   7  24   6       14.84      -29.37     44.64 o 
   8  24   6        1.32      -32.89     50.52 o 
   9  24   6       12.30      -23.50     48.17 o 
 -10  25   6        0.58       98.43     38.77 o 
  -9  25   6       18.27        3.59     32.31 o 
  -8  25   6      124.56      125.30     33.32 o 
  -7  25   6      327.07      301.48     34.29 o 
  -6  25   6      109.55       56.64     28.79 o 
  -5  25   6      361.05      337.63     44.64 o 
  -4  25   6        9.63      -16.77     16.77 o 
  -3  25   6      347.07      308.11     31.49 o 
  -2  25   6      687.54      665.51     27.39 o 
  -1  25   6      585.20      520.14     24.85 o 
   0  25   6      562.39      605.99     25.57 o 
   1  25   6     1250.11     1149.11     32.09 o 
   2  25   6        1.31      -11.08     12.49 o 
   3  25   6        1.31       -9.40     41.12 o 
   4  25   6        2.68      -18.80     43.47 o 
   5  25   6      207.84      164.47     51.69 o 
   6  25   6      308.37      306.62     52.87 o 
   7  25   6       26.43      105.73     46.99 o 
   8  25   6        5.54       -9.40     48.17 o 
 -10  26   6       80.54      137.95     37.46 o 
  -9  26   6        8.80       59.91     48.17 o 
  -8  26   6       71.58       69.31     48.17 o 
  -7  26   6       32.40       42.19     29.60 o 
  -6  26   6      142.81      110.03     29.64 o 
  -5  26   6      148.28      119.34     28.79 o 
  -4  26   6       55.98       71.83     23.22 o 
  -3  26   6      634.83      623.14     27.08 o 
  -2  26   6      186.94      150.23     20.96 o 
  -1  26   6       54.11       84.45     25.17 o 
   0  26   6      311.61      274.92     21.59 o 
   1  26   6       26.51        7.14     14.66 o 
   2  26   6      492.05      502.30     31.61 o 
   3  26   6       35.28       15.27     41.12 o 
   4  26   6        0.97       62.26     42.29 o 
   5  26   6       24.11       66.96     45.82 o 
   6  26   6       57.49       50.52     50.52 o 
   7  26   6        0.87        7.05     46.99 o 
   8  26   6       20.03       50.52     52.87 o 
  -9  27   6        2.32      -44.64     44.64 o 
  -8  27   6        3.10      101.03     54.04 o 
  -7  27   6      225.12      299.57     52.87 o 
  -6  27   6       16.53       -9.35     27.94 o 
  -5  27   6        7.15       11.24     25.38 o 
  -4  27   6       58.53       64.29     25.11 o 
  -3  27   6      325.63      394.19     24.89 o 
  -2  27   6       67.80       56.74     18.70 o 
  -1  27   6      145.49      161.07     19.94 o 
   0  27   6       13.21        6.32     16.30 o 
   1  27   6       58.99       41.26     29.37 o 
   2  27   6      112.91      117.90     25.86 o 
   3  27   6        2.09       -8.22     41.12 o 
   4  27   6        9.71       23.50     43.47 o 
   5  27   6      181.29      172.69     50.52 o 
   6  27   6       14.45       65.79     48.17 o 
   7  27   6        0.88       51.69     50.52 o 
  -9  28   6       79.87      186.79     55.22 o 
  -8  28   6        7.58      -30.54     51.69 o 
  -7  28   6        0.44      -14.10     45.82 o 
  -6  28   6        0.38       24.67     45.82 o 
  -5  28   6      509.02      656.71     62.26 o 
  -4  28   6       18.57       -1.16     24.84 o 
  -3  28   6      742.45      802.90     31.26 o 
  -2  28   6      140.80      172.76     23.55 o 
  -1  28   6        0.45      -24.88     24.88 o 
   0  28   6      153.71      242.17     30.43 o 
   1  28   6        3.52       28.95     34.66 o 
   2  28   6       89.48       78.71     45.82 o 
   3  28   6       23.23      -39.94     39.94 o 
   4  28   6       22.36       76.36     45.82 o 
   5  28   6      401.34      464.04     58.74 o 
   6  28   6       24.39       15.27     49.34 o 
  -8  29   6      115.35      110.43     52.87 o 
  -7  29   6       42.09       45.82     49.34 o 
  -6  29   6       37.22      -32.89     48.17 o 
  -5  29   6        3.17       91.63     49.34 o 
  -4  29   6      540.24      607.37     58.74 o 
  -3  29   6       95.78      158.80     71.07 o 
  -2  29   6       82.93       34.20     27.61 o 
  -1  29   6       51.91       32.35     26.91 o 
   0  29   6       25.70       77.69     27.60 o 
   1  29   6        0.49       31.31     25.92 o 
   2  29   6       31.79       84.58     46.99 o 
   3  29   6      195.83      223.21     50.52 o 
   4  29   6      155.12      179.74     50.52 o 
   5  29   6        2.35      -48.17     48.17 o 
  -7  30   6        3.25      -48.17     50.52 o 
  -6  30   6       41.49       42.29     48.17 o 
  -5  30   6       80.60       77.54     45.82 o 
  -4  30   6       60.54      116.30     49.34 o 
  -3  30   6       18.80       25.85     45.82 o 
  -2  30   6       63.05      106.24     28.22 o 
  -1  30   6        5.98      -25.33     25.33 o 
   0  30   6       37.21       59.23     28.43 o 
   1  30   6      251.47      269.11     31.78 o 
   2  30   6      388.66      330.12     55.22 o 
   3  30   6        2.88        2.35     43.47 o 
   4  30   6        0.37      -42.29     42.29 o 
   5  30   6       10.94       52.87     54.04 o 
  -6  31   6      160.64      153.90     50.52 o 
  -5  31   6        0.08       28.19     46.99 o 
  -4  31   6       40.13       52.87     49.34 o 
  -3  31   6       22.66       51.69     46.99 o 
  -2  31   6        0.05       20.59     27.08 o 
  -1  31   6       59.76       46.17     28.58 o 
   0  31   6       57.72       10.02     28.21 o 
   1  31   6       68.61       59.91     45.82 o 
   2  31   6      124.45      132.75     51.69 o 
   3  31   6        2.65       63.44     46.99 o 
  -4  32   6      160.08      177.39     54.04 o 
  -3  32   6        8.17      -44.64     44.64 o 
  -2  32   6       11.01       11.75     44.64 o 
  -1  32   6       35.10       32.53     32.31 o 
   0  32   6        2.42       36.54     27.60 o 
   1  32   6       18.97       31.72     45.82 o 
   2  32   6       60.51       75.19     46.99 o 
  -1  33   6        1.67      -12.34     28.24 o 
 -15   0   7      231.65      273.73     42.29 o 
 -13   0   7       13.45       22.32     23.26 o 
 -11   0   7     1052.32      985.10     31.36 o 
  -9   0   7     1116.51     1027.61     29.78 o 
  -7   0   7     2370.94     2475.75     83.41 o 
  -5   0   7     3484.93     3400.03    115.13 o 
  -3   0   7    11299.23    10454.41    191.89 o 
  -1   0   7     1296.61     1417.97     51.69 o 
   1   0   7      386.49      320.72     28.19 o 
   3   0   7       10.74       39.36     15.78 o 
   5   0   7       12.30        1.28     17.85 o 
   7   0   7     1922.21     1882.46     53.46 o 
   9   0   7       71.18       83.79     24.41 o 
  11   0   7      473.43      460.50     34.41 o 
  13   0   7        1.04      -24.67     43.47 o 
 -16   1   7       32.66       50.05     27.38 o 
 -15   1   7      140.17      136.29     75.77 o 
 -14   1   7        0.30       17.03     24.92 o 
 -13   1   7       46.41       25.98     15.93 o 
 -12   1   7       13.68        4.89     13.80 o 
 -11   1   7     1217.30     1335.41     26.41 o 
 -10   1   7      386.53      404.50     15.01 o 
  -9   1   7        0.03       -7.50      9.78 o 
  -8   1   7      199.46       92.09     12.90 o 
  -7   1   7      282.36      328.08     17.63 o 
  -6   1   7     2206.69     2375.82     38.02 o 
  -5   1   7       55.26       54.04     20.01 o 
  -4   1   7     2061.71     1329.14     24.65 o 
  -3   1   7     1259.53     1786.88     34.36 o 
  -2   1   7     3259.49     3012.43    122.18 o 
  -1   1   7     7904.53     8064.56    149.94 o 
   0   1   7      185.20      147.94     24.08 o 
   1   1   7     8463.03     8569.50    247.69 o 
   2   1   7     3991.73     3746.76     63.75 o 
   3   1   7     2455.82     2377.54     39.36 o 
   4   1   7     1158.37     1135.84     25.80 o 
   5   1   7     2977.51     3566.37     55.80 o 
   6   1   7        0.77      -12.84     12.84 o 
   7   1   7      595.76      579.49     25.10 o 
   8   1   7      118.35      151.84     17.15 o 
   9   1   7      158.24      144.90     17.82 o 
  10   1   7      228.17      178.42     19.49 o 
  11   1   7      267.64      263.69     26.28 o 
  12   1   7       32.39       14.43     37.74 o 
  13   1   7       67.64       58.31     29.41 o 
 -16   2   7      273.42      214.07     31.08 o 
 -15   2   7      298.01      262.51     31.27 o 
 -14   2   7       55.80       87.99     20.26 o 
 -13   2   7      466.10      496.06     23.12 o 
 -12   2   7       13.37       16.53     13.69 o 
 -11   2   7        3.08        2.47     14.45 o 
 -10   2   7       44.90       49.98     11.37 o 
  -9   2   7      279.78      255.27     12.92 o 
  -8   2   7      226.75      137.12     14.25 o 
  -7   2   7      995.35     1162.78     24.86 o 
  -6   2   7     3409.87     3653.56     77.83 o 
  -5   2   7     4594.61     4731.75     65.77 o 
  -4   2   7      372.86      309.02     16.96 o 
  -3   2   7      997.22     1006.71     20.99 o 
  -2   2   7      518.82      417.82     49.93 o 
  -1   2   7      765.90      816.51     27.41 o 
   0   2   7      370.82      200.89     16.61 o 
   1   2   7     6675.87     6483.04    142.18 o 
   2   2   7     1713.67     1544.73     33.90 o 
   3   2   7      163.17      220.84     16.72 o 
   4   2   7     1789.56     1922.66     35.44 o 
   5   2   7       74.62       93.41     13.36 o 
   6   2   7      190.87      175.81     21.59 o 
   7   2   7        4.83       -0.20     13.34 o 
   8   2   7      234.64      225.86     17.58 o 
   9   2   7      253.81      242.13     19.16 o 
  10   2   7       54.78       24.15     17.03 o 
  11   2   7       34.16       52.37     18.31 o 
  12   2   7        5.29       46.57     23.56 o 
  13   2   7      164.69      174.41     33.27 o 
 -16   3   7        9.24        7.50     26.76 o 
 -15   3   7        2.60        0.59     25.59 o 
 -14   3   7        7.35       19.40     24.51 o 
 -13   3   7       46.47       47.30     17.16 o 
 -12   3   7      378.66      450.21     19.08 o 
 -11   3   7      320.01      281.55     20.64 o 
 -10   3   7      301.33      334.32     13.97 o 
  -9   3   7     1480.19     1439.77     24.51 o 
  -8   3   7     1731.29     1686.53     32.02 o 
  -7   3   7     1151.24      992.09     20.26 o 
  -6   3   7      607.40      475.76     14.21 o 
  -5   3   7     3558.83     3369.71     43.66 o 
  -4   3   7      212.86      305.23     18.26 o 
  -3   3   7       75.76       43.88      8.27 o 
  -2   3   7     1561.02     1323.44     44.64 o 
  -1   3   7      275.00      216.11     17.01 o 
   0   3   7       67.16       59.26     12.06 o 
   1   3   7     1139.57      948.75     25.65 o 
   2   3   7        3.05       65.58     13.26 o 
   3   3   7     2024.62     1868.48     38.86 o 
   4   3   7      241.42      279.76     17.40 o 
   5   3   7        8.64        9.87     15.26 o 
   6   3   7      440.59      543.21     19.96 o 
   7   3   7      885.54      876.31     26.03 o 
   8   3   7       46.92       23.65     14.83 o 
   9   3   7      498.81      405.30     21.23 o 
  10   3   7      408.84      452.83     27.98 o 
  11   3   7      114.91      123.73     50.76 o 
  12   3   7       38.82       41.34     23.50 o 
  13   3   7       12.84       16.88     30.24 o 
 -16   4   7       23.72       65.68     26.81 o 
 -15   4   7       91.77       67.31     21.84 o 
 -14   4   7        7.35      -14.47     19.69 o 
 -13   4   7      132.35      125.74     18.28 o 
 -12   4   7      647.87      708.93     25.25 o 
 -11   4   7      705.17      654.11     20.42 o 
 -10   4   7     3300.85     3039.39     40.74 o 
  -9   4   7        4.23        1.55      9.86 o 
  -8   4   7      744.21      745.19     21.07 o 
  -7   4   7     2654.48     3147.61     42.26 o 
  -6   4   7     2381.62     2516.84     34.75 o 
  -5   4   7      425.32      456.41     13.17 o 
  -4   4   7     1757.76     1637.07     39.41 o 
  -3   4   7      227.12      296.50     12.03 o 
  -2   4   7    14690.72    12903.08    628.51 o 
  -1   4   7     1004.42      991.74     30.43 o 
   0   4   7       29.55        9.40     14.40 o 
   1   4   7     1487.51     1461.62     32.27 o 
   2   4   7     4790.03     5032.65     82.50 o 
   3   4   7      821.03      837.28     42.84 o 
   4   4   7     1406.60      995.94     28.87 o 
   5   4   7      132.50       88.39     15.76 o 
   6   4   7     2011.69     2051.67     79.58 o 
   7   4   7      372.65      367.27     18.90 o 
   8   4   7      337.01      283.24     18.71 o 
   9   4   7      136.52      103.59     17.19 o 
  10   4   7       92.73      145.18     18.80 o 
  11   4   7        6.27      -16.47     24.36 o 
  12   4   7        7.00       21.27     36.30 o 
  13   4   7        8.87       -0.59     24.02 o 
 -15   5   7      143.19      139.81     23.68 o 
 -14   5   7       13.58       -2.35     18.01 o 
 -13   5   7      638.14      704.56     26.43 o 
 -12   5   7       59.30       43.91     19.84 o 
 -11   5   7      288.16      264.43     15.52 o 
 -10   5   7     1584.29     1544.69     28.66 o 
  -9   5   7      874.43      971.58     29.25 o 
  -8   5   7      537.10      664.67     15.82 o 
  -7   5   7      268.51      290.65     12.38 o 
  -6   5   7     1199.61     1582.82     25.06 o 
  -5   5   7      330.91      311.49     11.06 o 
  -4   5   7     1473.10     1473.30     22.42 o 
  -3   5   7     6593.71     6996.18     82.54 o 
  -2   5   7        1.59        3.31     10.85 o 
  -1   5   7      321.73      384.52     16.19 o 
   0   5   7      653.44      492.93     21.71 o 
   1   5   7     4142.21     4936.30     80.67 o 
   2   5   7      620.88      639.40     22.75 o 
   3   5   7      547.35      895.04     26.43 o 
   4   5   7     3194.74     3402.64     61.49 o 
   5   5   7      738.09      704.34     25.72 o 
   6   5   7     1546.10     1500.26     37.75 o 
   7   5   7      136.07      129.83     18.23 o 
   8   5   7       10.12        6.41     17.61 o 
   9   5   7      691.37      639.50     29.32 o 
  10   5   7      496.05      557.64     29.08 o 
  11   5   7        4.95        6.33     20.18 o 
  12   5   7      266.02      240.05     27.36 o 
  13   5   7        4.64       -6.85     24.87 o 
 -15   6   7       37.21        1.77     20.35 o 
 -14   6   7      254.13      267.00     21.51 o 
 -13   6   7       12.10       17.80     16.70 o 
 -12   6   7        0.96       -9.01     15.78 o 
 -11   6   7      196.14      321.38     18.97 o 
 -10   6   7        1.83        0.65     11.14 o 
  -9   6   7      155.80      165.42      9.80 o 
  -8   6   7      304.50      287.39     15.26 o 
  -7   6   7       33.24       40.99      8.25 o 
  -6   6   7      219.49      174.95      8.79 o 
  -5   6   7       72.05       72.16      7.55 o 
  -4   6   7      218.62      344.24     11.75 o 
  -3   6   7      625.42      640.24     21.85 o 
  -2   6   7     4302.90     4354.95     73.10 o 
  -1   6   7      438.67      382.68     17.38 o 
   0   6   7      462.84      791.74     23.66 o 
   1   6   7        3.95       -2.35     12.10 o 
   2   6   7     1367.02     1303.66     48.17 o 
   3   6   7      810.82      831.14     28.10 o 
   4   6   7       25.28       17.32     13.74 o 
   5   6   7       54.89       46.17     15.18 o 
   6   6   7       32.26       35.87     15.87 o 
   7   6   7     2160.78     2209.05     48.55 o 
   8   6   7      835.83      827.65     32.31 o 
   9   6   7      440.34      495.70     27.54 o 
  10   6   7      170.99      168.53     26.99 o 
  11   6   7       11.58        7.10     26.85 o 
  12   6   7        6.38      -13.28     22.36 o 
  13   6   7        4.00        8.10     23.47 o 
 -15   7   7        6.30      -20.91     32.34 o 
 -14   7   7       93.77       57.96     23.40 o 
 -13   7   7      332.09      257.22     22.55 o 
 -12   7   7       47.26       43.82     16.01 o 
 -11   7   7      274.23      218.40     16.99 o 
 -10   7   7      423.00      435.30     16.13 o 
  -9   7   7      989.26      984.33     20.75 o 
  -8   7   7     3642.51     3832.14     45.93 o 
  -7   7   7      107.50      174.68      8.27 o 
  -6   7   7      138.49      123.25      7.37 o 
  -5   7   7        1.21       49.23     11.37 o 
  -4   7   7      230.33      213.01      9.08 o 
  -3   7   7     1247.54     1270.56     19.70 o 
  -2   7   7     3885.82     3713.03     52.57 o 
  -1   7   7     1378.48     1645.65     28.19 o 
   0   7   7     8137.54     7721.03    119.79 o 
   1   7   7      129.11      117.78     13.72 o 
   2   7   7     3848.17     3007.68     55.71 o 
   3   7   7       87.69       50.58     13.72 o 
   4   7   7     1674.58     1612.15     36.77 o 
   5   7   7      319.14      350.18     19.79 o 
   6   7   7      149.14      175.67     18.32 o 
   7   7   7        2.50       -6.47     17.61 o 
   8   7   7      502.24      465.50     25.96 o 
   9   7   7      366.98      326.71     24.15 o 
  10   7   7       30.97       64.68     27.12 o 
  11   7   7       19.48        4.29     21.14 o 
  12   7   7       22.16       -2.24     43.22 o 
  13   7   7      185.51      200.01     27.49 o 
 -15   8   7      228.77      273.62     36.30 o 
 -14   8   7      265.14      279.04     19.96 o 
 -13   8   7      569.99      591.46     25.27 o 
 -12   8   7      174.45      177.17     16.78 o 
 -11   8   7      112.85      100.35     19.16 o 
 -10   8   7      999.78      909.69     34.14 o 
  -9   8   7     1288.50     1272.19     20.20 o 
  -8   8   7      237.97      211.98     14.27 o 
  -7   8   7      119.22      131.04     13.07 o 
  -6   8   7     2004.10     1981.87     39.56 o 
  -5   8   7     1448.55     1438.31     42.34 o 
  -4   8   7       21.35       56.12     17.85 o 
  -3   8   7     3255.61     2689.19     47.20 o 
  -2   8   7      572.57      600.04     16.11 o 
  -1   8   7      441.92      685.91     17.97 o 
   0   8   7      359.88      155.59     11.43 o 
   1   8   7     6500.12     7181.41    193.25 o 
   2   8   7      881.01      943.00     26.83 o 
   3   8   7      371.51      401.63     20.80 o 
   4   8   7      101.82      109.50     15.76 o 
   5   8   7        4.94       24.48     14.62 o 
   6   8   7     1312.47     1109.24     49.51 o 
   7   8   7      109.09      170.78     19.39 o 
   8   8   7       86.84       98.21     19.39 o 
   9   8   7      597.18      602.83     28.77 o 
  10   8   7       63.05       84.92     21.56 o 
  11   8   7        3.57       -2.01     21.24 o 
  12   8   7      100.54       62.31     23.85 o 
 -15   9   7      131.03      119.69     35.24 o 
 -14   9   7      524.86      520.85     21.74 o 
 -13   9   7      409.85      416.31     30.52 o 
 -12   9   7      622.97      598.14     31.20 o 
 -11   9   7        1.40      -14.37     18.76 o 
 -10   9   7      130.89      127.90     32.64 o 
  -9   9   7     1812.15     1930.60     46.34 o 
  -8   9   7      528.74      547.84     24.60 o 
  -7   9   7     1707.82     1804.16     34.07 o 
  -6   9   7     1930.40     1869.71     50.67 o 
  -5   9   7      898.56      739.57     31.57 o 
  -4   9   7     6934.37     6996.13    136.65 o 
  -3   9   7      638.48      810.57     24.86 o 
  -2   9   7       10.17       44.87      8.82 o 
  -1   9   7     9394.50    10499.59    137.08 o 
   0   9   7     1661.12     1875.29     56.71 o 
   1   9   7      578.58      894.94     26.52 o 
   2   9   7      336.75      398.69     21.17 o 
   3   9   7     2198.87     2029.11     41.73 o 
   4   9   7     6296.09     6422.15    105.07 o 
   5   9   7       81.99      114.13     16.75 o 
   6   9   7      406.97      443.62     23.49 o 
   7   9   7       62.58       66.81     19.53 o 
   8   9   7      116.95      124.81     20.47 o 
   9   9   7       33.07       16.91     19.87 o 
  10   9   7       65.55       98.46     26.25 o 
  11   9   7      118.24      127.74     24.28 o 
  12   9   7       28.02       44.78     26.55 o 
 -15  10   7      194.15      229.63     51.69 o 
 -14  10   7        4.54       -4.64     23.68 o 
 -13  10   7       55.40       -0.29     24.17 o 
 -12  10   7       44.35       33.05     22.41 o 
 -11  10   7      711.71      711.50     45.31 o 
 -10  10   7      842.04      684.26     30.29 o 
  -9  10   7        5.40       10.63     18.76 o 
  -8  10   7     2230.15     2301.79     52.80 o 
  -7  10   7      294.61      290.76     33.64 o 
  -6  10   7     1200.23     1018.52     37.79 o 
  -5  10   7      116.73      123.89     19.51 o 
  -4  10   7     1563.20     1810.45     78.12 o 
  -3  10   7      892.63     1153.06     29.58 o 
  -2  10   7     3515.63     3749.52     52.84 o 
  -1  10   7      641.24      561.52     16.01 o 
   0  10   7      328.10      431.00     20.86 o 
   1  10   7     5316.58     4449.90     74.33 o 
   2  10   7     5127.69     4695.58     78.85 o 
   3  10   7      909.47     1169.74     30.60 o 
   4  10   7       77.28       89.05     16.07 o 
   5  10   7      144.87      120.42     17.30 o 
   6  10   7      110.53       72.54     17.22 o 
   7  10   7       43.15       22.66     18.30 o 
   8  10   7        0.43        3.40     18.09 o 
   9  10   7      137.82      110.80     21.60 o 
  10  10   7       33.75       50.19     21.57 o 
  11  10   7       51.90       52.03     22.46 o 
  12  10   7        3.66      -31.58     31.58 o 
 -15  11   7        0.43       -7.61     44.05 o 
 -14  11   7       57.33       65.20     26.86 o 
 -13  11   7       57.83       82.89     26.18 o 
 -12  11   7        3.21      -21.20     21.20 o 
 -11  11   7       70.98       78.36     22.56 o 
 -10  11   7      515.10      488.67     27.35 o 
  -9  11   7      182.78      151.77     21.22 o 
  -8  11   7       63.10       74.76     18.76 o 
  -7  11   7     1056.18      787.03     36.81 o 
  -6  11   7      705.93      688.30     66.43 o 
  -5  11   7        2.25       35.24     28.19 o 
  -4  11   7      629.78      498.11     36.42 o 
  -3  11   7       66.15       73.05     13.74 o 
  -2  11   7     5005.02     5384.94     74.79 o 
  -1  11   7     1408.10     1442.44     25.88 o 
   0  11   7     2416.37     2217.70     42.39 o 
   1  11   7      323.11      296.32     16.93 o 
   2  11   7     6542.59     6958.14    111.16 o 
   3  11   7        4.03       -8.70     19.55 o 
   4  11   7       72.80      125.41     15.94 o 
   5  11   7     1410.85     1206.82     33.91 o 
   6  11   7        8.72       -5.30     23.12 o 
   7  11   7      148.38      138.78     23.02 o 
   8  11   7      336.74      305.05     23.34 o 
   9  11   7      113.05      178.67     24.62 o 
  10  11   7      168.32      126.64     23.15 o 
  11  11   7      139.49      167.83     24.88 o 
  12  11   7       70.88      113.73     25.18 o 
 -15  12   7      124.86      143.32     35.60 o 
 -14  12   7       46.60       46.94     31.08 o 
 -13  12   7       73.64       77.74     25.04 o 
 -12  12   7       86.04      155.01     24.64 o 
 -11  12   7      371.45      365.82     27.79 o 
 -10  12   7     3776.34     3598.14     72.57 o 
  -9  12   7       99.47       75.59     20.79 o 
  -8  12   7      239.66      216.87     22.20 o 
  -7  12   7       69.85       66.04     17.35 o 
  -6  12   7      472.71      407.38     22.81 o 
  -5  12   7      560.85      489.08     22.51 o 
  -4  12   7     5238.69     5289.37    107.99 o 
  -3  12   7     2416.78     2866.69     52.66 o 
  -2  12   7      147.32      148.47     18.72 o 
  -1  12   7     1788.37     1959.67     41.88 o 
   0  12   7      203.40      199.63     11.83 o 
   1  12   7      395.77      299.60     17.30 o 
   2  12   7        4.29       14.94     13.08 o 
   3  12   7      107.52      131.00     15.87 o 
   4  12   7      446.87      566.54     22.98 o 
   5  12   7       45.97       64.90     16.71 o 
   6  12   7      689.76      644.29     34.73 o 
   7  12   7       73.99       47.57     20.08 o 
   8  12   7        0.00       -5.27     18.69 o 
   9  12   7       58.56       25.64     20.10 o 
  10  12   7        7.07       36.93     21.87 o 
  11  12   7       30.93       27.87     22.26 o 
  12  12   7       95.73       81.71     23.85 o 
 -14  13   7       64.21       76.38     34.86 o 
 -13  13   7       99.79      115.94     49.10 o 
 -12  13   7       28.48       35.61     24.56 o 
 -11  13   7       42.62       33.76     22.36 o 
 -10  13   7      916.97      918.45     36.26 o 
  -9  13   7     1278.30     1328.23     40.92 o 
  -8  13   7       15.31        8.93     19.21 o 
  -7  13   7      534.52      542.35     25.99 o 
  -6  13   7     1510.29     1637.61     65.08 o 
  -5  13   7      487.62      489.93     26.87 o 
  -4  13   7     5678.81     6043.44    169.39 o 
  -3  13   7      675.11      730.34     24.62 o 
  -2  13   7     1530.83     1947.80     40.92 o 
  -1  13   7      387.04      381.82     12.55 o 
   0  13   7       41.17       86.49     11.87 o 
   1  13   7      128.96      195.65     17.47 o 
   2  13   7     3445.83     3513.52     82.86 o 
   3  13   7      107.64      125.09     16.17 o 
   4  13   7     1501.58     1439.91     36.09 o 
   5  13   7     2831.24     2579.89     52.91 o 
   6  13   7      259.64      198.69     19.35 o 
   7  13   7       42.77       26.21     18.66 o 
   8  13   7       62.14      100.91     21.01 o 
   9  13   7      556.17      477.94     28.13 o 
  10  13   7       33.99       62.67     22.53 o 
  11  13   7       10.63       37.35     33.45 o 
  12  13   7      104.70       64.10     24.49 o 
 -14  14   7       21.05      -33.48     33.48 o 
 -13  14   7       13.63      -24.17     24.17 o 
 -12  14   7        4.41       15.55     24.86 o 
 -11  14   7       22.92       33.08     23.20 o 
 -10  14   7      299.83      344.67     26.88 o 
  -9  14   7      690.79      583.56     32.05 o 
  -8  14   7      915.79      984.77     36.35 o 
  -7  14   7       61.05       91.56     19.84 o 
  -6  14   7      202.34      168.76     19.44 o 
  -5  14   7      236.22      411.03     21.92 o 
  -4  14   7        2.47        9.26     12.74 o 
  -3  14   7       14.48       34.23     14.21 o 
  -2  14   7     1786.31     1780.25     38.43 o 
  -1  14   7      272.30      281.63     10.55 o 
   0  14   7     1846.69     1712.80     30.40 o 
   1  14   7     1856.28     1817.97     32.43 o 
   2  14   7      123.13       86.48     15.40 o 
   3  14   7        3.12        2.10     14.17 o 
   4  14   7      351.08      325.86     20.55 o 
   5  14   7       37.76       96.24     17.55 o 
   6  14   7     1602.87     1476.38     39.34 o 
   7  14   7       78.63       45.22     32.81 o 
   8  14   7      315.73      301.49     24.21 o 
   9  14   7     1023.98     1104.51     39.22 o 
  10  14   7       40.81       30.78     20.81 o 
  11  14   7      101.49       80.83     27.47 o 
  12  14   7        2.05        1.17     32.89 o 
 -14  15   7       11.73      -10.71     65.20 o 
 -13  15   7       34.08       98.00     46.68 o 
 -12  15   7       68.84       82.71     25.76 o 
 -11  15   7      430.98      471.37     31.42 o 
 -10  15   7      182.10      218.04     25.10 o 
  -9  15   7      803.86      874.86     34.69 o 
  -8  15   7     1368.43     1397.73     41.57 o 
  -7  15   7        3.61      -19.17     22.06 o 
  -6  15   7      116.58      108.78     18.89 o 
  -5  15   7       38.66       94.06     17.80 o 
  -4  15   7     1141.68      935.67     25.17 o 
  -3  15   7      105.55       68.85     14.07 o 
  -2  15   7     1006.43     1059.16     29.19 o 
  -1  15   7       42.03       66.44     14.83 o 
   0  15   7      508.53      505.62     17.80 o 
   1  15   7       63.03       54.88     11.25 o 
   2  15   7      142.02      177.34     16.49 o 
   3  15   7     1117.44      902.26     44.31 o 
   4  15   7      771.85      705.72     28.17 o 
   5  15   7      396.40      441.52     22.81 o 
   6  15   7      288.38      288.98     28.52 o 
   7  15   7        1.65      -17.26     17.42 o 
   8  15   7      111.99      150.79     21.37 o 
   9  15   7      847.94      874.34     44.51 o 
  10  15   7       41.90       14.98     21.49 o 
  11  15   7       30.35       22.69     22.12 o 
 -14  16   7      129.11      152.16     36.90 o 
 -13  16   7      164.08      101.03     28.61 o 
 -12  16   7      952.90      937.69     41.34 o 
 -11  16   7       18.61       47.15     27.17 o 
 -10  16   7       45.55       46.20     36.46 o 
  -9  16   7       12.42      -20.83     20.83 o 
  -8  16   7      866.19      763.50     34.86 o 
  -7  16   7      175.69      188.86     21.90 o 
  -6  16   7     1028.87     1153.31     35.91 o 
  -5  16   7       75.75       68.21     17.83 o 
  -4  16   7        9.96       26.37     14.06 o 
  -3  16   7      144.36      147.99     14.49 o 
  -2  16   7        4.80       16.40     15.14 o 
  -1  16   7      702.67      583.04     21.60 o 
   0  16   7     2528.73     2404.40     38.77 o 
   1  16   7       17.80        2.04     14.75 o 
   2  16   7       68.70      109.69     15.41 o 
   3  16   7        9.16        7.02     15.80 o 
   4  16   7      506.11      530.89     23.84 o 
   5  16   7       50.45       69.76     17.08 o 
   6  16   7     1725.18     1740.86     42.83 o 
   7  16   7       94.49       87.85     19.22 o 
   8  16   7      698.17      639.80     29.53 o 
   9  16   7      659.82      664.04     31.19 o 
  10  16   7       95.16      115.91     22.22 o 
  11  16   7        1.75      -12.37     36.96 o 
 -13  17   7       67.83       27.99     35.30 o 
 -12  17   7       32.15       45.62     26.81 o 
 -11  17   7       78.13       92.04     26.86 o 
 -10  17   7      934.30      818.88     35.69 o 
  -9  17   7        6.09       -0.32     21.84 o 
  -8  17   7      981.91     1040.46     38.37 o 
  -7  17   7      392.40      444.31     26.22 o 
  -6  17   7      657.39      587.84     27.79 o 
  -5  17   7       57.43       60.17     18.03 o 
  -4  17   7     1028.43      984.23     38.39 o 
  -3  17   7        1.80        0.06     13.61 o 
  -2  17   7      263.18      250.04     16.19 o 
  -1  17   7      290.06      469.34     40.01 o 
   0  17   7       10.09       -2.93      9.87 o 
   1  17   7      717.59      662.54     19.87 o 
   2  17   7       81.44       56.81     18.45 o 
   3  17   7      395.90      391.53     21.08 o 
   4  17   7     3304.27     3081.07     59.48 o 
   5  17   7      569.57      488.49     24.48 o 
   6  17   7      142.86      134.43     19.66 o 
   7  17   7      123.52       87.25     20.05 o 
   8  17   7       68.24       90.62     20.30 o 
   9  17   7     1122.42     1052.47     36.00 o 
  10  17   7      234.55      210.61     23.95 o 
  11  17   7       21.55       15.54     21.56 o 
 -13  18   7       63.22      196.07     36.96 o 
 -12  18   7      606.47      536.46     35.72 o 
 -11  18   7     1348.47     1368.71     48.27 o 
 -10  18   7      150.12      112.97     25.51 o 
  -9  18   7      957.58     1024.26     55.34 o 
  -8  18   7       90.75       86.37     22.13 o 
  -7  18   7      209.64      183.45     29.12 o 
  -6  18   7       34.60       45.90     18.92 o 
  -5  18   7     1060.99     1079.58     28.54 o 
  -4  18   7        0.68        4.89     13.57 o 
  -3  18   7       38.96       32.76     17.26 o 
  -2  18   7       13.89       31.06     13.93 o 
  -1  18   7     2279.04     2231.68     40.63 o 
   0  18   7     1425.85     1493.27     29.64 o 
   1  18   7       48.32       43.29     18.88 o 
   2  18   7       34.43       32.13     15.60 o 
   3  18   7     1076.56      878.24     33.39 o 
   4  18   7      123.60      122.09     18.06 o 
   5  18   7      560.01      554.08     25.82 o 
   6  18   7      261.74      168.39     29.53 o 
   7  18   7       45.74      -10.06     17.22 o 
   8  18   7       80.55       76.81     20.41 o 
   9  18   7        2.59       -0.71     19.32 o 
  10  18   7      113.93      137.95     21.71 o 
  11  18   7        0.04      -23.50     23.50 o 
 -13  19   7        9.19      -11.24     41.12 o 
 -12  19   7        1.85       21.00     26.98 o 
 -11  19   7      316.21      348.64     31.42 o 
 -10  19   7      350.63      300.42     32.60 o 
  -9  19   7       22.91        8.13     22.88 o 
  -8  19   7      296.39      388.45     28.68 o 
  -7  19   7       65.61       63.99     21.51 o 
  -6  19   7        9.04       12.71     18.97 o 
  -5  19   7       17.01       28.88     14.19 o 
  -4  19   7       39.99       40.69     14.13 o 
  -3  19   7      532.13      448.94     20.08 o 
  -2  19   7      319.66      362.95     18.46 o 
  -1  19   7     1027.82     1005.27     29.67 o 
   0  19   7      218.30      280.47     23.46 o 
   1  19   7      198.96      243.43     19.27 o 
   2  19   7     1635.28     1614.71     43.05 o 
   3  19   7       45.46       14.01     19.19 o 
   4  19   7        7.16        4.63     15.95 o 
   5  19   7       78.51       95.63     18.03 o 
   6  19   7       10.03       20.79     17.22 o 
   7  19   7       74.36       67.84     18.33 o 
   8  19   7       55.48       34.54     18.67 o 
   9  19   7        3.94       -6.47     48.32 o 
  10  19   7        3.38      -17.34     17.34 o 
 -13  20   7       29.11       54.63     34.89 o 
 -12  20   7       17.52       -3.12     26.67 o 
 -11  20   7      100.32      151.16     38.12 o 
 -10  20   7       29.77       34.75     24.78 o 
  -9  20   7      861.79      819.11     37.60 o 
  -8  20   7       36.66       28.18     21.93 o 
  -7  20   7        0.05        7.01     20.94 o 
  -6  20   7       19.14       -3.15     20.36 o 
  -5  20   7     1394.55     1464.50     33.56 o 
  -4  20   7       38.41       59.78     15.46 o 
  -3  20   7      619.71      651.58     23.39 o 
  -2  20   7     1322.04     1219.64     30.13 o 
  -1  20   7      265.47      270.98     17.46 o 
   0  20   7       60.69       13.70     16.86 o 
   1  20   7     1867.38     1691.06     41.13 o 
   2  20   7       80.28       79.12     15.92 o 
   3  20   7      410.62      482.85     21.80 o 
   4  20   7       93.12       84.32     15.73 o 
   5  20   7      258.95      246.03     23.27 o 
   6  20   7       34.93       20.50     20.37 o 
   7  20   7       14.45       22.80     16.82 o 
   8  20   7       25.73       31.38     20.02 o 
   9  20   7      308.80      397.81     28.07 o 
  10  20   7       52.71       85.07     35.96 o 
 -12  21   7       96.38      108.23     37.01 o 
 -11  21   7      200.08      182.66     29.32 o 
 -10  21   7      139.92      122.22     26.65 o 
  -9  21   7        1.95       10.83     23.43 o 
  -8  21   7      339.27      401.51     29.02 o 
  -7  21   7      206.01      226.64     25.10 o 
  -6  21   7       12.17        0.90     19.65 o 
  -5  21   7       18.38       26.54     14.95 o 
  -4  21   7      984.59     1011.22     31.20 o 
  -3  21   7      304.32      350.81     23.40 o 
  -2  21   7        4.75       12.21     14.63 o 
  -1  21   7       11.47       25.50     14.83 o 
   0  21   7      631.94      619.71     25.64 o 
   1  21   7        2.06       -3.82     15.81 o 
   2  21   7       74.02       49.62     15.59 o 
   3  21   7        3.09       11.75     15.23 o 
   4  21   7       12.85       17.96     18.29 o 
   5  21   7      339.47      350.82     28.19 o 
   6  21   7      536.24      547.20     27.65 o 
   7  21   7       50.46        8.43     16.27 o 
   8  21   7       28.73       71.66     50.52 o 
   9  21   7      136.14      125.70     35.72 o 
 -12  22   7       12.11       66.38     35.72 o 
 -11  22   7       57.99       96.72     27.93 o 
 -10  22   7       65.43       43.13     26.18 o 
  -9  22   7       43.25       50.20     24.15 o 
  -8  22   7       24.89       29.86     23.49 o 
  -7  22   7      111.10       69.41     36.02 o 
  -6  22   7      127.09      205.23     44.11 o 
  -5  22   7       64.47       74.94     15.64 o 
  -4  22   7      108.69       83.97     18.14 o 
  -3  22   7       60.16       72.88     15.75 o 
  -2  22   7      117.12      152.42     19.11 o 
  -1  22   7      593.31      541.48     25.53 o 
   0  22   7      208.20      191.09     19.53 o 
   1  22   7        1.78       49.36     17.00 o 
   2  22   7        5.82        4.97     15.36 o 
   3  22   7      246.81      249.91     18.66 o 
   4  22   7       37.68       -2.95     18.06 o 
   5  22   7       10.26       19.74     16.20 o 
   6  22   7        1.59        2.73     39.94 o 
   7  22   7       74.40       32.89     44.64 o 
   8  22   7       83.14      153.90     54.04 o 
   9  22   7       49.09       56.39     49.34 o 
 -11  23   7        0.31        8.63     36.13 o 
 -10  23   7       44.90       41.40     26.40 o 
  -9  23   7        2.49       -5.20     23.72 o 
  -8  23   7      247.00      334.32     33.90 o 
  -7  23   7        2.23      -10.24     21.72 o 
  -6  23   7      428.15      435.25     28.42 o 
  -5  23   7      203.67      169.59     22.91 o 
  -4  23   7      147.35      241.51     18.58 o 
  -3  23   7        5.72       13.25     17.40 o 
  -2  23   7      898.25      888.34     32.03 o 
  -1  23   7      767.17      674.05     27.93 o 
   0  23   7        1.11      -13.53     18.13 o 
   1  23   7     1022.37      894.43     30.26 o 
   2  23   7       12.34       -9.38     15.49 o 
   3  23   7       12.79       13.34     14.77 o 
   4  23   7      385.11      387.23     23.01 o 
   5  23   7        7.42       18.80     43.47 o 
   6  23   7       23.36       19.97     42.29 o 
   7  23   7       15.70      -30.54     46.99 o 
   8  23   7      120.48      209.11     54.04 o 
   9  23   7        0.23      -38.77     50.52 o 
 -11  24   7      274.25      226.59     63.44 o 
 -10  24   7        1.76       -6.06     26.03 o 
  -9  24   7        9.07       17.63     31.84 o 
  -8  24   7       77.39       91.54     24.90 o 
  -7  24   7      369.95      328.74     27.92 o 
  -6  24   7        0.17       -0.09     22.03 o 
  -5  24   7       11.53        8.01     25.08 o 
  -4  24   7        6.82       -4.19     17.55 o 
  -3  24   7      434.00      350.02     23.27 o 
  -2  24   7       60.23       11.78     18.01 o 
  -1  24   7      167.92      178.20     30.27 o 
   0  24   7      171.78      190.16     19.18 o 
   1  24   7      748.87      800.98     28.95 o 
   2  24   7      366.83      371.63     20.76 o 
   3  24   7       21.41        9.94     14.00 o 
   4  24   7       46.24      -25.85     41.12 o 
   5  24   7      311.07      212.64     49.34 o 
   6  24   7        0.09      -41.12     43.47 o 
   7  24   7       68.59       28.19     46.99 o 
   8  24   7       13.69      -24.67     48.17 o 
 -10  25   7      265.76      355.64     41.06 o 
  -9  25   7        0.26       -6.28     25.98 o 
  -8  25   7       44.28       16.16     24.49 o 
  -7  25   7       20.12       39.89     24.34 o 
  -6  25   7       30.74       67.67     27.92 o 
  -5  25   7        5.82       15.40     41.12 o 
  -4  25   7      116.67      119.94     20.61 o 
  -3  25   7      197.03      226.94     30.41 o 
  -2  25   7        4.90      -17.45     17.45 o 
  -1  25   7      154.79      126.74     20.04 o 
   0  25   7      130.13       92.16     19.51 o 
   1  25   7      209.56      215.77     19.48 o 
   2  25   7      577.48      489.54     22.69 o 
   3  25   7       31.96       40.82     18.21 o 
   4  25   7      337.02      498.11     59.91 o 
   5  25   7        1.71      -25.85     42.29 o 
   6  25   7        5.67      -34.07     48.17 o 
   7  25   7        3.93       12.92     46.99 o 
   8  25   7       76.22       81.06     55.22 o 
 -10  26   7       52.80        8.95     34.77 o 
  -9  26   7      332.61      438.45     32.58 o 
  -8  26   7       18.24       34.24     31.01 o 
  -7  26   7       10.89       -4.83     31.13 o 
  -6  26   7      109.21       48.49     28.51 o 
  -5  26   7       85.44       91.96     64.03 o 
  -4  26   7      265.65      276.91     23.17 o 
  -3  26   7      125.12      143.89     20.33 o 
  -2  26   7        2.04       15.09     18.24 o 
  -1  26   7      331.01      463.06     25.23 o 
   0  26   7      188.01      122.16     19.09 o 
   1  26   7      727.33      842.45     29.26 o 
   2  26   7        1.12       13.77     15.31 o 
   3  26   7      324.52      247.88     49.34 o 
   4  26   7       94.64       66.96     44.64 o 
   5  26   7       17.12       68.14     45.82 o 
   6  26   7       62.20       91.63     49.34 o 
   7  26   7      124.94      146.85     51.69 o 
  -9  27   7        0.00       44.64     51.69 o 
  -8  27   7      152.69      190.10     34.11 o 
  -7  27   7        1.10      -31.72     31.72 o 
  -6  27   7       44.77       32.80     29.64 o 
  -5  27   7       12.10        4.68     26.53 o 
  -4  27   7      167.05      156.24     29.05 o 
  -3  27   7      537.69      547.93     26.98 o 
  -2  27   7       79.08       94.37     20.26 o 
  -1  27   7        7.14        4.16     17.95 o 
   0  27   7       44.02       18.90     17.76 o 
   1  27   7       42.71       26.42     24.23 o 
   2  27   7      309.16      382.61     32.59 o 
   3  27   7        2.06       12.92     42.29 o 
   4  27   7        0.03      -42.29     42.29 o 
   5  27   7        5.96       51.69     51.69 o 
   6  27   7      154.75       21.15     52.87 o 
  -8  28   7       15.52      -48.17     48.17 o 
  -7  28   7        1.24      -10.98     29.90 o 
  -6  28   7      114.20      233.34     59.91 o 
  -5  28   7       37.81       60.12     27.66 o 
  -4  28   7       80.02       82.09     52.28 o 
  -3  28   7        0.79        3.34     18.84 o 
  -2  28   7      583.08      611.75     52.54 o 
  -1  28   7      183.12      168.77     20.78 o 
   0  28   7       40.82       30.39     17.66 o 
   1  28   7      259.87      280.18     19.80 o 
   2  28   7      252.52      206.76     50.52 o 
   3  28   7      415.94      429.97     59.91 o 
   4  28   7        9.70       -3.52     49.34 o 
   5  28   7        3.04      -45.82     45.82 o 
   6  28   7       45.21       51.69     49.34 o 
  -8  29   7        0.28      -23.50     52.87 o 
  -7  29   7       17.56       52.87     54.04 o 
  -6  29   7       39.57       27.02     46.99 o 
  -5  29   7      107.35       90.46     30.40 o 
  -4  29   7      717.65      778.84     81.06 o 
  -3  29   7       13.49       10.40     19.74 o 
  -2  29   7      252.10      234.05     22.57 o 
  -1  29   7      150.97      162.02     20.64 o 
   0  29   7       43.03       31.79     27.26 o 
   1  29   7      196.93      258.47     31.89 o 
   2  29   7      385.95      365.36     51.69 o 
   3  29   7        9.41        9.40     48.17 o 
   4  29   7        1.75      -49.34     49.34 o 
   5  29   7       48.78       32.89     50.52 o 
  -7  30   7       61.49       31.72     51.69 o 
  -6  30   7        7.65       10.57     50.52 o 
  -5  30   7        3.04      -21.15     49.34 o 
  -4  30   7        2.49        1.17     42.29 o 
  -3  30   7      265.13      210.29     51.69 o 
  -2  30   7        1.10       26.59     26.99 o 
  -1  30   7      330.05      306.81     33.20 o 
   0  30   7        2.67       12.27     27.60 o 
   1  30   7      190.17      242.01     51.69 o 
   2  30   7      195.21      277.25     51.69 o 
   3  30   7      137.72       83.41     51.69 o 
   4  30   7       10.03       50.52     52.87 o 
  -6  31   7        6.14       11.75     46.99 o 
  -5  31   7        3.93       39.94     50.52 o 
  -4  31   7      116.41      185.62     49.34 o 
  -3  31   7        1.41      -22.32     44.64 o 
  -2  31   7       75.30       68.53     49.34 o 
  -1  31   7       21.40       37.68     46.40 o 
   0  31   7       27.35        5.11     35.24 o 
   1  31   7       20.74      -16.45     44.64 o 
   2  31   7      165.88      136.28     48.17 o 
   3  31   7       67.41      113.95     54.04 o 
  -4  32   7        0.31       -4.70     44.64 o 
  -3  32   7       64.43       19.97     43.47 o 
  -2  32   7       19.39        9.40     45.82 o 
  -1  32   7       63.53       91.39     30.31 o 
   0  32   7       37.00       44.38     29.06 o 
   1  32   7        1.25        4.70     42.29 o 
 -16   0   8      144.02      151.55     41.12 o 
 -14   0   8      982.44      991.52     62.26 o 
 -12   0   8      428.25      453.76     48.17 o 
 -10   0   8     2038.37     1828.57     45.28 o 
  -8   0   8      332.26      372.93     43.47 o 
  -6   0   8     5962.73     5872.20    114.64 o 
  -4   0   8       32.53       24.47     14.52 o 
  -2   0   8      531.85      552.15     36.42 o 
   0   0   8       45.21      -14.10     21.15 o 
   2   0   8       28.73       83.54     17.01 o 
   4   0   8     1478.61     1447.92     43.61 o 
   6   0   8      191.58      230.49     27.02 o 
   8   0   8      119.28       89.16     23.58 o 
  10   0   8       42.72       85.51     25.59 o 
  12   0   8       70.97       44.64     41.12 o 
 -16   1   8        1.15       -3.68     25.71 o 
 -15   1   8       21.55       34.97     29.37 o 
 -14   1   8      575.48      663.38     30.03 o 
 -13   1   8      247.57      243.20     19.14 o 
 -12   1   8      134.87      196.48     16.20 o 
 -11   1   8       23.18       31.18     11.88 o 
 -10   1   8      577.17      672.33     18.28 o 
  -9   1   8      851.63      899.91     22.14 o 
  -8   1   8     2320.25     2247.16     38.60 o 
  -7   1   8       40.30        2.95     10.98 o 
  -6   1   8      285.43      230.34     12.58 o 
  -5   1   8     2367.84     2674.13     41.55 o 
  -4   1   8    18528.17    17654.12    225.85 o 
  -3   1   8     1019.03     1133.71     23.04 o 
  -2   1   8     9833.90    10050.37    185.66 o 
  -1   1   8    16331.01    18614.05    336.43 o 
   0   1   8     8316.89     8103.17    152.85 o 
   1   1   8        5.39        6.00     15.35 o 
   2   1   8      647.20      543.94     26.58 o 
   3   1   8        2.11        2.75     11.86 o 
   4   1   8     9177.11     8972.43    122.17 o 
   5   1   8      204.75      214.47     30.35 o 
   6   1   8       43.08       38.18     14.35 o 
   7   1   8      601.45      759.61     25.81 o 
   8   1   8      116.62      111.98     17.16 o 
   9   1   8       19.62        9.53     16.93 o 
  10   1   8      133.38      185.85     19.64 o 
  11   1   8       25.86        7.42     18.69 o 
  12   1   8       33.83       29.80     30.31 o 
  13   1   8       66.64       64.03     32.40 o 
 -16   2   8       41.46       84.76     27.92 o 
 -15   2   8       91.80      151.02     27.74 o 
 -14   2   8       16.91       18.76     19.99 o 
 -13   2   8       36.08        9.80     19.11 o 
 -12   2   8      411.81      291.95     25.44 o 
 -11   2   8        0.14        8.01     12.09 o 
 -10   2   8       12.47       19.74     11.05 o 
  -9   2   8       20.17        7.91     11.27 o 
  -8   2   8      220.78      302.44     15.19 o 
  -7   2   8     1703.08     1601.74     29.91 o 
  -6   2   8      592.04      706.34     19.15 o 
  -5   2   8     2734.08     2705.84     41.79 o 
  -4   2   8    10300.29    10488.56    137.00 o 
  -3   2   8      562.93      535.83     16.70 o 
  -2   2   8     3479.71     4170.79    175.04 o 
  -1   2   8     1900.60     2156.96     49.42 o 
   0   2   8     3292.24     3363.51     90.46 o 
   1   2   8     3829.17     3539.86     61.70 o 
   2   2   8      661.05      790.75     24.85 o 
   3   2   8      856.71      893.30     27.76 o 
   4   2   8      159.90      188.85     16.93 o 
   5   2   8     2524.31     2446.59     42.87 o 
   6   2   8      120.63      100.97     14.38 o 
   7   2   8        2.01      -12.96     14.18 o 
   8   2   8       99.32       84.30     16.28 o 
   9   2   8        1.72       24.34     16.23 o 
  10   2   8       54.75       33.22     18.19 o 
  11   2   8       94.46      101.49     24.28 o 
  12   2   8        2.45      -21.39     22.30 o 
  13   2   8       47.08       89.28     42.29 o 
 -16   3   8        6.48       45.82     26.76 o 
 -15   3   8       90.23       87.81     42.88 o 
 -14   3   8      184.29      214.00     23.11 o 
 -13   3   8      113.23       93.57     18.02 o 
 -12   3   8      293.81      314.04     17.21 o 
 -11   3   8       34.80       21.85     13.02 o 
 -10   3   8     1434.83     1360.28     25.41 o 
  -9   3   8     1388.50     1433.09     33.97 o 
  -8   3   8     1587.00     1567.09     30.59 o 
  -7   3   8     2916.42     2527.52     36.07 o 
  -6   3   8     6221.33     5999.30     73.42 o 
  -5   3   8      144.96      177.97     10.20 o 
  -4   3   8     1127.76      843.23     17.75 o 
  -3   3   8      108.60       76.55     10.45 o 
  -2   3   8      775.01      661.60     64.61 o 
  -1   3   8     9533.15    10609.67    392.38 o 
   0   3   8    18392.31    20783.67    308.12 o 
   1   3   8      428.06      300.75     16.88 o 
   2   3   8     1760.21     1590.95     35.47 o 
   3   3   8     5121.29     5303.45    136.34 o 
   4   3   8     2675.36     2494.26     49.50 o 
   5   3   8      164.84      138.49     17.15 o 
   6   3   8     1656.25     1967.94     38.58 o 
   7   3   8      663.05      647.98     27.30 o 
   8   3   8       72.84      110.67     16.70 o 
   9   3   8      312.00      345.20     20.52 o 
  10   3   8       65.83       78.56     18.49 o 
  11   3   8        0.05       -5.13     22.25 o 
  12   3   8       10.91        6.08     23.96 o 
 -16   4   8      104.05      131.25     28.51 o 
 -15   4   8       76.15       71.18     21.77 o 
 -14   4   8       16.18       21.19     20.40 o 
 -13   4   8       32.02        9.04     17.05 o 
 -12   4   8       11.83      -10.88     20.10 o 
 -11   4   8      898.67      880.56     26.38 o 
 -10   4   8       57.21       30.77     11.15 o 
  -9   4   8      843.32      937.08     22.10 o 
  -8   4   8      619.61      686.44     18.01 o 
  -7   4   8      225.09      302.63     11.95 o 
  -6   4   8       25.84        7.02      8.70 o 
  -5   4   8      699.80      883.35     21.63 o 
  -4   4   8     1123.01     1349.42     27.88 o 
  -3   4   8     2664.65     2659.19     48.47 o 
  -2   4   8     2842.76     2747.13     59.36 o 
  -1   4   8    12312.05    11680.38    214.73 o 
   0   4   8      374.63      440.24     33.85 o 
   1   4   8     6503.39     5777.01    170.34 o 
   2   4   8      312.61      310.69     17.37 o 
   3   4   8     1875.49     2216.34     44.97 o 
   4   4   8      359.87      361.07     19.18 o 
   5   4   8       26.75       50.21     15.11 o 
   6   4   8       80.85       93.70     17.55 o 
   7   4   8      524.28      472.64     24.17 o 
   8   4   8      101.79      115.91     19.86 o 
   9   4   8      507.16      624.58     35.54 o 
  10   4   8       30.46        5.32     28.10 o 
  11   4   8        0.18       21.10     21.90 o 
  12   4   8        1.50       16.62     23.49 o 
 -15   5   8      106.02       94.98     21.75 o 
 -14   5   8      144.13      120.73     31.37 o 
 -13   5   8       49.89       44.28     17.20 o 
 -12   5   8        9.68       16.17     21.11 o 
 -11   5   8       95.30       99.20     13.57 o 
 -10   5   8        9.83       -9.18     14.24 o 
  -9   5   8      129.80       68.03     11.97 o 
  -8   5   8     2647.35     2448.98     35.68 o 
  -7   5   8     3107.36     3052.27     41.20 o 
  -6   5   8      113.63      144.87      9.52 o 
  -5   5   8      139.49      152.20      9.36 o 
  -4   5   8     2620.91     2639.07     35.45 o 
  -3   5   8     1626.90     2030.37     37.27 o 
  -2   5   8      125.40      101.02     11.83 o 
  -1   5   8      399.59      299.69     16.17 o 
   0   5   8       29.62       16.15     13.03 o 
   1   5   8     1725.00     2261.58     44.02 o 
   2   5   8      263.42      277.38     22.74 o 
   3   5   8        0.87       14.25     13.53 o 
   4   5   8       11.56       11.58     20.73 o 
   5   5   8      403.89      309.16     22.20 o 
   6   5   8        0.29       -0.90     23.05 o 
   7   5   8      145.58      209.44     21.20 o 
   8   5   8      157.14      124.78     19.97 o 
   9   5   8      421.98      452.63     27.13 o 
  10   5   8        5.63      -19.67     19.67 o 
  11   5   8       90.00       83.25     24.17 o 
  12   5   8        0.06      -22.60     22.60 o 
 -15   6   8      550.25      586.37     28.77 o 
 -14   6   8       44.95       33.63     18.45 o 
 -13   6   8       26.46       -2.11     16.16 o 
 -12   6   8       22.66       76.37     16.51 o 
 -11   6   8       19.54       19.59     16.25 o 
 -10   6   8      750.04      581.45     18.59 o 
  -9   6   8      166.52      158.99     11.58 o 
  -8   6   8        6.02        9.42      9.02 o 
  -7   6   8       27.81       11.40      8.16 o 
  -6   6   8     3234.14     2777.21     37.43 o 
  -5   6   8     1294.11     1369.68     21.68 o 
  -4   6   8     2344.91     1996.92     28.48 o 
  -3   6   8     3595.20     3908.19     49.06 o 
  -2   6   8    15132.13    16036.46    236.70 o 
  -1   6   8     1345.53     1379.08     30.88 o 
   0   6   8     9893.82    11452.64    296.10 o 
   1   6   8      449.25      499.65     20.57 o 
   2   6   8      585.58      410.78     31.11 o 
   3   6   8      500.14      446.31     20.71 o 
   4   6   8     1969.71     1868.17     63.47 o 
   5   6   8     1034.07     1065.99     32.10 o 
   6   6   8       95.02       80.52     18.05 o 
   7   6   8      692.70      605.11     27.11 o 
   8   6   8      417.11      335.46     27.29 o 
   9   6   8        4.13      -12.75     19.98 o 
  10   6   8      199.61      183.02     37.44 o 
  11   6   8        0.01        4.51     22.36 o 
  12   6   8       97.57      141.78     29.99 o 
 -15   7   8      383.53      446.56     23.87 o 
 -14   7   8       17.49        2.07     17.00 o 
 -13   7   8      634.88      553.38     25.11 o 
 -12   7   8     1992.39     1933.72     39.56 o 
 -11   7   8       18.68       20.66     14.31 o 
 -10   7   8       49.96       48.80     15.45 o 
  -9   7   8       24.78       16.44     20.21 o 
  -8   7   8       29.49        9.55      7.75 o 
  -7   7   8      190.34      125.04      8.63 o 
  -6   7   8      193.13      245.30      9.27 o 
  -5   7   8      107.56       79.62      7.12 o 
  -4   7   8     2300.87     2645.12     50.45 o 
  -3   7   8    12236.35    12717.58    146.54 o 
  -2   7   8     7655.65     9027.71    119.03 o 
  -1   7   8      289.96      332.84     21.20 o 
   0   7   8     4729.81     5077.81     83.15 o 
   1   7   8     9482.39     9204.82    142.84 o 
   2   7   8      703.67      809.47     45.68 o 
   3   7   8     3731.97     3515.16     63.03 o 
   4   7   8      600.75      554.25     29.01 o 
   5   7   8      128.83      108.45     16.62 o 
   6   7   8       20.33       -4.00     17.12 o 
   7   7   8       73.30       36.43     18.92 o 
   8   7   8      385.75      418.01     25.54 o 
   9   7   8       47.16       35.84     20.96 o 
  10   7   8       17.22        2.88     21.00 o 
  11   7   8      165.55      179.38     25.24 o 
  12   7   8        6.09      -25.66     25.66 o 
 -15   8   8      123.94      142.57     18.09 o 
 -14   8   8        0.08      -15.06     15.06 o 
 -13   8   8      608.72      674.00     24.51 o 
 -12   8   8       73.45       76.10     15.07 o 
 -11   8   8      578.35      544.26     20.51 o 
 -10   8   8      144.47      107.10      9.06 o 
  -9   8   8        4.92       -6.59      7.87 o 
  -8   8   8       35.27        6.26      7.38 o 
  -7   8   8       62.50       40.26     22.78 o 
  -6   8   8       53.70       14.23     12.69 o 
  -5   8   8       62.05       44.08     12.23 o 
  -4   8   8      203.13      178.52      8.83 o 
  -3   8   8     3876.75     4718.01     57.72 o 
  -2   8   8      174.16      355.75     13.31 o 
  -1   8   8     6491.45     7549.73    101.27 o 
   0   8   8        7.09      -11.58     11.58 o 
   1   8   8     2239.06     2379.50     54.41 o 
   2   8   8       77.15       91.38     14.72 o 
   3   8   8      352.22      415.93     30.17 o 
   4   8   8       79.52       66.04     15.76 o 
   5   8   8      116.73      140.53     28.35 o 
   6   8   8       24.37       23.44     25.21 o 
   7   8   8       75.04       69.42     19.11 o 
   8   8   8      112.36      112.04     20.68 o 
   9   8   8       75.99       71.00     21.41 o 
  10   8   8      226.51      254.09     25.84 o 
  11   8   8        3.95        8.32     21.97 o 
  12   8   8       20.96       26.71     23.20 o 
 -15   9   8        0.31        2.48     25.96 o 
 -14   9   8      351.74      357.95     30.03 o 
 -13   9   8       75.42       71.08     25.28 o 
 -12   9   8      767.06      665.03     45.43 o 
 -11   9   8      161.56      167.60     23.16 o 
 -10   9   8       29.84       19.18     19.44 o 
  -9   9   8      253.43      201.46     25.89 o 
  -8   9   8      772.72      684.83     27.76 o 
  -7   9   8     3672.58     3403.19     53.75 o 
  -6   9   8      615.15      639.25     31.08 o 
  -5   9   8       56.85       23.20     17.85 o 
  -4   9   8        6.95      -10.93     17.25 o 
  -3   9   8       13.05       14.01      8.82 o 
  -2   9   8     1259.21     1349.75     24.91 o 
  -1   9   8      395.34      420.80     14.55 o 
   0   9   8     1809.55     1545.27     43.53 o 
   1   9   8      598.41      351.22     17.89 o 
   2   9   8      125.75       93.35     14.89 o 
   3   9   8      440.61      404.10     19.58 o 
   4   9   8       65.88      102.36     16.62 o 
   5   9   8      407.95      368.44     21.21 o 
   6   9   8       57.56       16.67     16.23 o 
   7   9   8     1632.02     1504.42     51.62 o 
   8   9   8      391.87      362.79     34.01 o 
   9   9   8       28.85       52.10     20.83 o 
  10   9   8      154.16      145.13     23.85 o 
  11   9   8       15.06       33.89     22.41 o 
  12   9   8       17.58      -18.06     23.11 o 
 -15  10   8      346.53      318.18     39.40 o 
 -14  10   8        0.48      -12.06     25.04 o 
 -13  10   8        2.86       30.48     22.56 o 
 -12  10   8       36.59       66.58     22.81 o 
 -11  10   8        7.63      -20.52     20.52 o 
 -10  10   8     2621.47     2674.36    105.37 o 
  -9  10   8      237.68      243.19     23.24 o 
  -8  10   8     1206.42     1281.73     36.85 o 
  -7  10   8     1025.28      847.61     30.06 o 
  -6  10   8       67.91       96.88     20.77 o 
  -5  10   8     2311.74     2042.81     53.16 o 
  -4  10   8        6.36       27.65     18.68 o 
  -3  10   8       18.42        2.90     10.86 o 
  -2  10   8     3542.59     3232.64     47.65 o 
  -1  10   8       33.37       25.71     10.85 o 
   0  10   8        1.75        6.31     10.23 o 
   1  10   8      127.59       85.13     13.63 o 
   2  10   8       11.58        7.88     19.74 o 
   3  10   8      371.14      353.62     19.52 o 
   4  10   8     1577.11     1766.93     40.51 o 
   5  10   8       28.63       33.02     26.33 o 
   6  10   8      211.01      181.47     19.18 o 
   7  10   8        2.21       -2.66     26.51 o 
   8  10   8       11.65        3.67     18.13 o 
   9  10   8      155.35      148.37     22.88 o 
  10  10   8       15.91       11.65     21.60 o 
  11  10   8        0.12      -21.60     21.60 o 
  12  10   8       15.12       -1.75     23.49 o 
 -15  11   8       14.05       49.34     32.40 o 
 -14  11   8      213.83      214.26     34.51 o 
 -13  11   8       48.96       15.05     32.73 o 
 -12  11   8       30.92        9.40     23.74 o 
 -11  11   8      510.18      534.54     48.73 o 
 -10  11   8      227.36       99.74     22.58 o 
  -9  11   8       40.32       56.68     19.89 o 
  -8  11   8      239.09      190.55     21.25 o 
  -7  11   8      224.16      199.35     26.50 o 
  -6  11   8        0.17      -15.10     19.51 o 
  -5  11   8      404.80      442.53     56.39 o 
  -4  11   8     2346.91     2425.88     59.79 o 
  -3  11   8     3643.85     3468.29     61.95 o 
  -2  11   8      472.67      512.86     12.03 o 
  -1  11   8      734.86      842.89     19.80 o 
   0  11   8      120.83      104.06     11.61 o 
   1  11   8        1.28       -9.09     13.73 o 
   2  11   8      268.54      270.04     17.73 o 
   3  11   8     1035.49     1025.12     29.65 o 
   4  11   8       74.83      115.60     26.97 o 
   5  11   8      156.42      138.55     18.23 o 
   6  11   8      814.53      733.61     31.44 o 
   7  11   8       26.38       22.25     32.93 o 
   8  11   8       67.86       75.03     36.24 o 
   9  11   8       16.56        9.19     20.20 o 
  10  11   8       16.54      -21.25     21.25 o 
  11  11   8      146.56      177.46     34.63 o 
  12  11   8      182.97      255.67     35.06 o 
 -15  12   8       15.15       58.91     34.77 o 
 -14  12   8       21.97       16.84     26.23 o 
 -13  12   8       91.82       82.42     25.08 o 
 -12  12   8       80.61       99.14     24.60 o 
 -11  12   8       15.90       20.89     22.32 o 
 -10  12   8     1678.45     1479.07     50.95 o 
  -9  12   8       14.93       -2.96     19.41 o 
  -8  12   8     1314.76     1371.30     46.32 o 
  -7  12   8      233.55      277.81     43.05 o 
  -6  12   8     1759.57     1864.10     43.61 o 
  -5  12   8      411.12      514.28     27.61 o 
  -4  12   8     1099.47     1276.20     41.51 o 
  -3  12   8       57.94       40.17     14.43 o 
  -2  12   8     8939.55     9225.68    142.12 o 
  -1  12   8     2440.62     2455.67     46.90 o 
   0  12   8       52.40       67.72     12.67 o 
   1  12   8     4375.02     4692.04     87.48 o 
   2  12   8      196.77      168.27     16.62 o 
   3  12   8      309.85      268.60     18.66 o 
   4  12   8      472.59      484.47     24.75 o 
   5  12   8      284.46      268.11     20.88 o 
   6  12   8        0.49        5.68     27.18 o 
   7  12   8        0.18       11.85     18.61 o 
   8  12   8      602.52      557.11     28.50 o 
   9  12   8      135.85      122.85     22.29 o 
  10  12   8       77.15      159.03     23.68 o 
  11  12   8        4.69       42.43     22.98 o 
  12  12   8      243.28      198.54     41.12 o 
 -14  13   8      186.97      224.18     29.70 o 
 -13  13   8        1.10      -23.04     23.04 o 
 -12  13   8       16.46       53.46     30.32 o 
 -11  13   8       32.51       48.54     22.15 o 
 -10  13   8        9.68       -7.53     20.68 o 
  -9  13   8       76.87       76.48     21.88 o 
  -8  13   8      153.90      173.67     21.90 o 
  -7  13   8        0.99       15.32     18.48 o 
  -6  13   8      311.66      240.25     35.86 o 
  -5  13   8       15.38       18.40     19.51 o 
  -4  13   8     3767.85     3587.83    112.78 o 
  -3  13   8        0.26       -4.67     13.26 o 
  -2  13   8     1301.90      988.57     23.05 o 
  -1  13   8      337.53      330.81     13.38 o 
   0  13   8        2.36       26.72     10.77 o 
   1  13   8      896.81      978.45     28.04 o 
   2  13   8     1206.76     1095.73     30.26 o 
   3  13   8        6.17       -1.20     14.86 o 
   4  13   8      154.19      242.77     30.09 o 
   5  13   8       55.43       18.45     16.77 o 
   6  13   8       26.62       -9.34     17.71 o 
   7  13   8       29.74       16.27     31.61 o 
   8  13   8       40.73       52.18     20.37 o 
   9  13   8      310.64      243.29     28.50 o 
  10  13   8       67.10       29.96     21.46 o 
  11  13   8        9.96       12.76     23.63 o 
 -14  14   8       80.62       61.86     28.71 o 
 -13  14   8       83.66      102.17     27.54 o 
 -12  14   8       51.44       32.99     24.19 o 
 -11  14   8        1.67       -9.91     22.72 o 
 -10  14   8      441.15      537.98     30.29 o 
  -9  14   8        8.73      -19.67     19.67 o 
  -8  14   8      397.18      446.36     26.67 o 
  -7  14   8      198.07      200.61     21.45 o 
  -6  14   8      699.03      798.31     30.73 o 
  -5  14   8        0.91       -0.08     15.82 o 
  -4  14   8        5.30        5.19     14.43 o 
  -3  14   8      703.23      684.41     25.96 o 
  -2  14   8     2737.22     2724.52     44.04 o 
  -1  14   8     1046.44     1035.11     26.28 o 
   0  14   8       20.25       -0.03     10.18 o 
   1  14   8      157.14      130.24     15.55 o 
   2  14   8       16.79       34.05     15.15 o 
   3  14   8     2051.35     2169.43     56.94 o 
   4  14   8        9.92        1.38     17.40 o 
   5  14   8      548.00      515.81     45.43 o 
   6  14   8       25.89       17.27     18.15 o 
   7  14   8       55.85       72.53     19.65 o 
   8  14   8      131.67      122.11     22.13 o 
   9  14   8      115.54      232.87     24.68 o 
  10  14   8       63.06       54.20     22.11 o 
  11  14   8       17.75       10.35     23.61 o 
 -14  15   8       74.75      100.28     29.73 o 
 -13  15   8        9.23       20.41     25.76 o 
 -12  15   8       18.03       58.34     25.64 o 
 -11  15   8      118.52       93.29     43.86 o 
 -10  15   8     1163.75     1100.47     40.47 o 
  -9  15   8       82.85      109.66     35.82 o 
  -8  15   8        8.24       15.02     19.84 o 
  -7  15   8       14.63       18.09     18.76 o 
  -6  15   8       56.95       55.78     19.11 o 
  -5  15   8      489.53      589.96     31.97 o 
  -4  15   8      451.40      458.33     42.40 o 
  -3  15   8      953.28      907.25     28.71 o 
  -2  15   8      462.57      489.40     24.81 o 
  -1  15   8      657.86      755.26     17.98 o 
   0  15   8     3478.29     3686.47     55.26 o 
   1  15   8     1643.94     1631.47     37.68 o 
   2  15   8     2558.21     2818.02     54.79 o 
   3  15   8     3126.00     3166.01     68.66 o 
   4  15   8        0.36       11.74     16.71 o 
   5  15   8      133.05      129.08     19.69 o 
   6  15   8       74.72      116.43     19.78 o 
   7  15   8        1.12       16.72     18.63 o 
   8  15   8       95.10       86.64     21.25 o 
   9  15   8      682.84      693.74     31.43 o 
  10  15   8      263.96      262.64     25.50 o 
  11  15   8      152.41      209.90     26.80 o 
 -14  16   8        0.17      -12.45     28.26 o 
 -13  16   8      205.08      300.70     34.90 o 
 -12  16   8       66.97       88.20     27.08 o 
 -11  16   8        8.12       10.50     26.32 o 
 -10  16   8      242.27      287.32     29.75 o 
  -9  16   8       51.25       86.62     23.26 o 
  -8  16   8        2.86       11.59     20.88 o 
  -7  16   8      406.24      417.97     25.76 o 
  -6  16   8       66.01       45.43     18.99 o 
  -5  16   8      108.65       75.16     18.73 o 
  -4  16   8        5.28        7.30     15.94 o 
  -3  16   8      187.80      227.46     18.29 o 
  -2  16   8     1397.98     1373.00     34.58 o 
  -1  16   8      746.97      795.89     77.54 o 
   0  16   8     1873.40     1817.58     45.95 o 
   1  16   8       15.00       39.44     15.11 o 
   2  16   8      703.05      707.24     29.35 o 
   3  16   8      418.33      485.69     23.25 o 
   4  16   8      171.32      125.33     18.25 o 
   5  16   8       16.79       36.14     17.17 o 
   6  16   8      101.79      108.33     19.53 o 
   7  16   8      189.22      190.91     29.49 o 
   8  16   8       59.36       79.76     21.09 o 
   9  16   8       58.15       52.94     21.91 o 
  10  16   8        6.97       22.19     21.46 o 
  11  16   8      157.80      230.80     35.29 o 
 -13  17   8       74.56      131.84     30.26 o 
 -12  17   8       35.19        2.75     24.83 o 
 -11  17   8        3.61        7.19     34.37 o 
 -10  17   8        0.05       13.50     33.92 o 
  -9  17   8      548.69      544.77     42.72 o 
  -8  17   8       14.05       -6.32     20.57 o 
  -7  17   8     1362.99     1389.83     42.04 o 
  -6  17   8       82.09       88.65     19.60 o 
  -5  17   8     1821.62     2046.06     50.77 o 
  -4  17   8       21.30       13.85     13.94 o 
  -3  17   8      813.39      715.65     25.72 o 
  -2  17   8      122.73      120.52     17.12 o 
  -1  17   8      109.87      112.89     20.72 o 
   0  17   8      986.96     1060.75     27.30 o 
   1  17   8      112.20       82.05     16.10 o 
   2  17   8        0.15      -15.55     15.55 o 
   3  17   8      750.44      810.67     41.27 o 
   4  17   8        6.51       16.98     23.69 o 
   5  17   8       16.12       38.17     25.33 o 
   6  17   8        9.27      -13.52     30.05 o 
   7  17   8        4.90       31.27     19.09 o 
   8  17   8        0.21        5.12     19.85 o 
   9  17   8       49.03       42.51     21.36 o 
  10  17   8      116.53      170.83     24.18 o 
 -13  18   8        3.69       -6.91     28.22 o 
 -12  18   8       52.51       37.90     28.17 o 
 -11  18   8       29.53       24.55     24.40 o 
 -10  18   8       53.09       29.02     24.02 o 
  -9  18   8        0.63      -21.68     21.68 o 
  -8  18   8      495.22      452.24     28.51 o 
  -7  18   8      502.51      522.36     28.68 o 
  -6  18   8       14.12      -18.97     18.97 o 
  -5  18   8      883.26     1006.06     34.90 o 
  -4  18   8       55.88       61.97     16.36 o 
  -3  18   8      218.74      156.36     16.02 o 
  -2  18   8     3459.39     3472.70     56.51 o 
  -1  18   8     1423.78     1231.85     42.15 o 
   0  18   8       15.04      -11.36     11.36 o 
   1  18   8        6.75       26.42     20.04 o 
   2  18   8     2716.09     2788.52     67.90 o 
   3  18   8      104.49       90.83     18.04 o 
   4  18   8       43.99       52.78     26.33 o 
   5  18   8       45.89       38.21     17.76 o 
   6  18   8      507.58      497.71     26.49 o 
   7  18   8        4.74      -11.70     19.92 o 
   8  18   8       19.47        7.18     19.51 o 
   9  18   8        7.60       -1.56     24.00 o 
  10  18   8       98.11       83.72     22.58 o 
 -13  19   8       30.43       11.56     28.19 o 
 -12  19   8        8.89       -0.34     26.83 o 
 -11  19   8       33.07       -3.85     25.28 o 
 -10  19   8       40.45       40.14     24.19 o 
  -9  19   8        0.04        8.64     22.70 o 
  -8  19   8      432.86      457.14     29.39 o 
  -7  19   8      134.83      105.23     22.60 o 
  -6  19   8      239.43      311.19     24.25 o 
  -5  19   8       11.11        1.08     14.48 o 
  -4  19   8      666.78      713.00     24.65 o 
  -3  19   8      263.60      322.95     18.74 o 
  -2  19   8       40.39       83.96     19.17 o 
  -1  19   8     1442.35     1351.21     31.50 o 
   0  19   8      410.51      412.30     25.21 o 
   1  19   8     1033.68      986.21     39.21 o 
   2  19   8      364.09      338.15     26.95 o 
   3  19   8     1326.70     1363.65     44.85 o 
   4  19   8       97.18      105.00     22.38 o 
   5  19   8     1556.93     1709.42     63.66 o 
   6  19   8      296.55      383.94     24.21 o 
   7  19   8       61.85       61.52     34.71 o 
   8  19   8        0.80        1.98     19.17 o 
   9  19   8       46.09       50.80     20.86 o 
  10  19   8        0.58        3.01     28.68 o 
 -13  20   8       44.86        9.40     48.17 o 
 -12  20   8       40.57       50.33     39.55 o 
 -11  20   8       22.77       50.80     27.19 o 
 -10  20   8      190.85      182.55     30.63 o 
  -9  20   8        0.14       13.28     23.47 o 
  -8  20   8      279.59      263.19     26.81 o 
  -7  20   8       73.76       57.85     22.56 o 
  -6  20   8      743.80      787.15     32.98 o 
  -5  20   8        4.26        2.69     15.77 o 
  -4  20   8      123.64      162.04     16.82 o 
  -3  20   8      392.32      441.90     28.83 o 
  -2  20   8        0.24       21.31     14.60 o 
  -1  20   8     1280.72     1448.32     45.44 o 
   0  20   8     3219.15     3207.19     61.88 o 
   1  20   8        2.12      -15.94     15.94 o 
   2  20   8      382.01      398.41     27.94 o 
   3  20   8       12.37      -19.74     19.74 o 
   4  20   8      179.51      141.21     24.67 o 
   5  20   8       85.38       64.70     21.70 o 
   6  20   8      348.61      419.43     28.56 o 
   7  20   8        4.76       11.93     21.31 o 
   8  20   8       72.84      129.42     21.10 o 
   9  20   8        1.07        6.70     18.89 o 
 -12  21   8       27.13        4.22     27.52 o 
 -11  21   8       38.62       56.83     43.65 o 
 -10  21   8        0.03      -24.42     24.42 o 
  -9  21   8       17.21       -7.67     23.78 o 
  -8  21   8       85.85       98.97     24.11 o 
  -7  21   8        0.98      -24.85     24.85 o 
  -6  21   8      498.44      431.30     27.28 o 
  -5  21   8      179.80      151.16     17.41 o 
  -4  21   8      378.50      362.03     20.54 o 
  -3  21   8     1055.66     1167.20     30.77 o 
  -2  21   8      230.75      183.78     18.29 o 
  -1  21   8       39.42       32.22     15.52 o 
   0  21   8        0.05        3.09     16.55 o 
   1  21   8      119.32      156.04     18.74 o 
   2  21   8       93.50      131.77     17.80 o 
   3  21   8       76.77       32.33     17.03 o 
   4  21   8        4.60       12.17     20.63 o 
   5  21   8      349.28      259.95     25.08 o 
   6  21   8      477.94      445.34     28.70 o 
   7  21   8       20.05        2.51     20.79 o 
   8  21   8       25.95       51.29     25.85 o 
   9  21   8       21.64       41.12     50.52 o 
 -12  22   8       20.86       32.17     28.52 o 
 -11  22   8       46.22       55.14     47.65 o 
 -10  22   8      103.14       87.43     26.90 o 
  -9  22   8        0.00       25.26     24.62 o 
  -8  22   8      186.26      149.59     25.96 o 
  -7  22   8      206.08      190.14     25.92 o 
  -6  22   8      348.18      339.46     38.20 o 
  -5  22   8        8.49        2.72     15.47 o 
  -4  22   8      539.87      467.32     21.93 o 
  -3  22   8       47.55       27.00     16.25 o 
  -2  22   8      208.85      166.37     17.73 o 
  -1  22   8      214.06      227.27     40.83 o 
   0  22   8      748.83      691.27     28.69 o 
   1  22   8      133.50      132.88     19.33 o 
   2  22   8      159.77      136.74     17.80 o 
   3  22   8        0.04       -7.62     19.25 o 
   4  22   8      304.79      270.35     25.08 o 
   5  22   8      137.48      104.53     21.59 o 
   6  22   8       18.39        9.60     21.15 o 
   7  22   8       49.08       54.29     18.38 o 
   8  22   8      290.80      252.58     55.22 o 
   9  22   8        0.53       52.87     49.34 o 
 -11  23   8        4.18      -19.11     26.60 o 
 -10  23   8       82.47      122.63     26.83 o 
  -9  23   8      110.66      108.88     25.83 o 
  -8  23   8        0.32       19.99     24.46 o 
  -7  23   8       25.39       44.92     23.24 o 
  -6  23   8      390.42      393.11     28.16 o 
  -5  23   8       19.23      -12.35     15.74 o 
  -4  23   8      377.54      418.10     21.82 o 
  -3  23   8      774.96      909.92     32.64 o 
  -2  23   8       41.75       40.54     18.99 o 
  -1  23   8      112.63      139.71     20.74 o 
   0  23   8       80.74       72.97     39.63 o 
   1  23   8       41.74       52.80     18.16 o 
   2  23   8      335.69      382.27     22.25 o 
   3  23   8      308.69      406.25     21.95 o 
   4  23   8       86.85       93.81     20.67 o 
   5  23   8      326.73      364.78     24.06 o 
   6  23   8      142.01      160.06     46.99 o 
   7  23   8       35.68       -7.05     45.82 o 
   8  23   8        8.00      -45.82     45.82 o 
 -11  24   8       32.59       53.38     28.33 o 
 -10  24   8        0.04      -17.99     38.85 o 
  -9  24   8       10.57       28.70     25.15 o 
  -8  24   8       97.09      105.39     25.83 o 
  -7  24   8       59.09       84.81     24.60 o 
  -6  24   8        1.21       -3.33     21.00 o 
  -5  24   8        1.91       -2.81     20.75 o 
  -4  24   8       20.63       62.07     19.38 o 
  -3  24   8      154.19      171.91     21.04 o 
  -2  24   8      159.46       99.74     20.36 o 
  -1  24   8       38.31       41.62     19.82 o 
   0  24   8      604.62      574.01     26.97 o 
   1  24   8      170.20      179.70     20.13 o 
   2  24   8      643.96      623.22     26.20 o 
   3  24   8      198.11      218.73     24.18 o 
   4  24   8      113.39      105.37     19.96 o 
   5  24   8      289.50      246.87     32.31 o 
   6  24   8      104.04      124.53     49.34 o 
   7  24   8        0.27      -29.37     43.47 o 
   8  24   8        0.01       29.37     54.04 o 
 -10  25   8       75.80       95.85     28.16 o 
  -9  25   8       28.58       62.73     26.88 o 
  -8  25   8       32.68       34.52     24.62 o 
  -7  25   8      458.32      508.15     32.62 o 
  -6  25   8      193.08      170.58     30.43 o 
  -5  25   8        8.04       23.96     25.92 o 
  -4  25   8      122.80       93.45     20.30 o 
  -3  25   8      191.15      180.51     21.60 o 
  -2  25   8        4.26       -6.76     18.73 o 
  -1  25   8       49.22       47.42     27.24 o 
   0  25   8       57.70       44.88     18.71 o 
   1  25   8      232.32      233.91     56.79 o 
   2  25   8       33.27       38.66     17.19 o 
   3  25   8      470.85      522.95     29.75 o 
   4  25   8       61.99       52.73     16.50 o 
   5  25   8        8.05       51.69     45.82 o 
   6  25   8       51.80       41.12     49.34 o 
   7  25   8      154.15      178.57     51.69 o 
 -10  26   8      125.21      107.06     31.00 o 
  -9  26   8       37.60       12.07     27.08 o 
  -8  26   8       11.08      -24.85     29.41 o 
  -7  26   8       38.16       36.96     29.60 o 
  -6  26   8        6.09      -11.89     28.10 o 
  -5  26   8        5.99      -15.18     38.18 o 
  -4  26   8      182.53      108.72     21.20 o 
  -3  26   8      338.60      308.82     23.25 o 
  -2  26   8      589.49      607.31     28.31 o 
  -1  26   8       75.49       78.47     19.31 o 
   0  26   8      108.93       67.22     19.00 o 
   1  26   8      703.81      818.59     31.23 o 
   2  26   8       63.26       80.44     32.53 o 
   3  26   8      559.51      475.13     26.16 o 
   4  26   8        0.49      -41.12     41.12 o 
   5  26   8        2.80      -25.85     48.17 o 
   6  26   8      474.23      573.30     68.14 o 
   7  26   8        3.92        2.35     49.34 o 
  -9  27   8       30.25       14.71     32.89 o 
  -8  27   8       18.70       21.10     33.48 o 
  -7  27   8        5.70      -19.22     28.51 o 
  -6  27   8        0.39      -27.07     27.07 o 
  -5  27   8      349.93      378.49     40.53 o 
  -4  27   8       71.77       37.13     26.48 o 
  -3  27   8       40.06       24.44     28.47 o 
  -2  27   8      442.76      400.64     27.42 o 
  -1  27   8       12.71       -0.19     18.95 o 
   0  27   8      159.97      170.30     25.46 o 
   1  27   8      175.17      259.60     21.19 o 
   2  27   8       40.92       63.40     26.43 o 
   3  27   8        0.02       37.59     46.99 o 
   4  27   8       30.19        1.17     46.99 o 
   5  27   8      217.90      375.93     59.91 o 
   6  27   8       99.77       61.09     50.52 o 
  -8  28   8       36.60       84.13     45.23 o 
  -7  28   8       27.50        1.86     31.33 o 
  -6  28   8        5.28      -18.68     29.30 o 
  -5  28   8       93.05      118.04     34.66 o 
  -4  28   8       43.17       54.68     27.07 o 
  -3  28   8       82.97       79.38     20.65 o 
  -2  28   8      612.90      566.80     28.11 o 
  -1  28   8        8.90       17.31     18.53 o 
   0  28   8       21.97       55.81     18.76 o 
   1  28   8        1.13       -8.20     16.83 o 
   2  28   8        0.05       18.41     39.94 o 
   3  28   8       30.45       63.44     45.82 o 
   4  28   8       61.64       46.99     48.17 o 
   5  28   8       88.91      135.10     55.22 o 
  -7  29   8        6.32       -3.09     29.64 o 
  -6  29   8        1.02      -29.90     29.90 o 
  -5  29   8        7.54      -15.86     26.81 o 
  -4  29   8       11.49       14.50     27.61 o 
  -3  29   8        0.34       -6.72     25.95 o 
  -2  29   8       38.98       40.30     29.71 o 
  -1  29   8      245.72      245.69     23.38 o 
   0  29   8       48.85       53.56     28.13 o 
   1  29   8        6.64        4.28     16.19 o 
   2  29   8        4.77      -37.59     45.82 o 
   3  29   8       10.54      -42.29     42.29 o 
   4  29   8        7.73       12.92     45.82 o 
  -6  30   8      169.30      182.12     33.58 o 
  -5  30   8       15.62        5.08     34.07 o 
  -4  30   8       36.51        8.90     26.81 o 
  -3  30   8      190.22      170.51     28.90 o 
  -2  30   8       21.19        2.02     20.03 o 
  -1  30   8       77.73      118.89     20.78 o 
   0  30   8        0.20       -6.16     19.87 o 
   1  30   8       67.60       84.58     44.64 o 
   2  30   8        3.37       22.32     48.17 o 
   3  30   8       13.53       85.76     51.69 o 
  -5  31   8       10.16       38.77     48.17 o 
  -4  31   8      136.74      149.89     29.99 o 
  -3  31   8       58.28       23.99     26.48 o 
  -2  31   8       77.98       45.28     28.51 o 
  -1  31   8       10.05        7.49     28.65 o 
   0  31   8      138.43      135.64     34.07 o 
   1  31   8       25.28       44.64     43.47 o 
   2  31   8       61.02       65.79     50.52 o 
  -3  32   8      109.98      149.20     52.87 o 
  -2  32   8       11.06       23.67     38.18 o 
  -1  32   8       10.06       54.63     29.91 o 
   0  32   8       23.70       23.26     30.94 o 
 -15   0   9        0.54       37.59     37.59 o 
 -13   0   9      627.27      628.17     33.64 o 
 -11   0   9      582.23      611.93     30.77 o 
  -9   0   9        0.94       16.50     17.85 o 
  -7   0   9     5322.65     5185.68    191.49 o 
  -5   0   9     2094.02     2087.14     49.42 o 
  -3   0   9    24085.76    26113.25    662.58 o 
  -1   0   9    15036.24    16118.13    414.70 o 
   1   0   9     1411.90     1684.65     63.44 o 
   3   0   9     1520.91     1450.87     63.44 o 
   5   0   9      554.82      463.58     32.31 o 
   7   0   9      219.51      219.85     28.78 o 
   9   0   9     1062.50     1119.22     46.80 o 
  11   0   9      115.61       65.63     27.74 o 
 -16   1   9      240.44      253.98     31.91 o 
 -15   1   9       34.32       38.16     26.54 o 
 -14   1   9      184.52      194.33     32.79 o 
 -13   1   9       44.76       23.49     16.59 o 
 -12   1   9      233.01      288.23     18.76 o 
 -11   1   9      746.12      737.59     20.23 o 
 -10   1   9       89.26       56.33     11.72 o 
  -9   1   9      122.42      161.32     14.92 o 
  -8   1   9     3251.33     3275.56     51.24 o 
  -7   1   9      184.26      228.10     18.09 o 
  -6   1   9     2937.60     3090.14     47.42 o 
  -5   1   9      204.96      223.44     12.75 o 
  -4   1   9     2954.66     3393.66     50.22 o 
  -3   1   9     5118.38     5309.48    104.25 o 
  -2   1   9        7.96        5.40     14.52 o 
  -1   1   9     2360.58     2702.40     94.57 o 
   0   1   9      147.26      179.66     18.68 o 
   1   1   9     4169.65     5308.16    105.91 o 
   2   1   9        2.34       -2.89     13.10 o 
   3   1   9      570.14      508.30     21.88 o 
   4   1   9       62.03       48.18     13.17 o 
   5   1   9      336.45      361.76     27.13 o 
   6   1   9      163.64      178.86     22.21 o 
   7   1   9       15.52      -12.38     14.87 o 
   8   1   9       75.77       51.62     25.94 o 
   9   1   9      222.84      270.49     22.72 o 
  10   1   9        0.24      -18.00     18.00 o 
  11   1   9       84.54       75.47     20.47 o 
  12   1   9        1.94       22.91     29.07 o 
 -16   2   9       19.58       55.22     27.38 o 
 -15   2   9      145.25      116.11     27.74 o 
 -14   2   9      122.51       41.27     20.37 o 
 -13   2   9       62.95       79.48     19.18 o 
 -12   2   9       26.05       39.50     14.26 o 
 -11   2   9      433.35      377.60     17.52 o 
 -10   2   9       23.13       16.48     12.34 o 
  -9   2   9      147.58      125.58     14.06 o 
  -8   2   9        8.06       18.70     12.43 o 
  -7   2   9     7122.77     7191.87     98.52 o 
  -6   2   9     2654.65     2242.56     59.31 o 
  -5   2   9     2797.26     3158.48     47.82 o 
  -4   2   9      179.00      156.89     14.06 o 
  -3   2   9      557.77      460.95     22.00 o 
  -2   2   9     7211.91     7635.01    260.80 o 
  -1   2   9     5271.88     5674.60    110.90 o 
   0   2   9      963.36     1144.03     49.34 o 
   1   2   9      309.33      370.79     18.29 o 
   2   2   9     1402.32     1531.40     35.71 o 
   3   2   9       41.13        8.61     14.21 o 
   4   2   9      350.21      372.68     20.77 o 
   5   2   9      139.61      158.45     18.92 o 
   6   2   9     1867.36     1856.90     38.46 o 
   7   2   9       96.05      133.57     17.39 o 
   8   2   9       74.31      123.68     24.08 o 
   9   2   9      476.49      422.07     24.42 o 
  10   2   9       84.00       87.80     19.68 o 
  11   2   9      119.73       98.82     24.75 o 
  12   2   9        1.04       25.85     24.56 o 
 -16   3   9       16.26       14.76     27.26 o 
 -15   3   9      212.38      207.73     29.27 o 
 -14   3   9       36.88       40.78     20.72 o 
 -13   3   9       94.36       60.25     34.49 o 
 -12   3   9     1842.56     1725.64     33.17 o 
 -11   3   9        6.75        4.78     13.13 o 
 -10   3   9      733.31      805.59     22.74 o 
  -9   3   9      262.87      226.37     15.28 o 
  -8   3   9     2306.57     2238.13     78.17 o 
  -7   3   9     5183.73     5318.83     75.14 o 
  -6   3   9     1078.98     1004.39     20.34 o 
  -5   3   9      517.48      658.77     16.31 o 
  -4   3   9        6.20       17.23     10.22 o 
  -3   3   9      427.79      381.98     20.24 o 
  -2   3   9     3629.45     4131.05     92.81 o 
  -1   3   9        9.83       -5.11     14.05 o 
   0   3   9        0.30        7.56     24.67 o 
   1   3   9        0.10       -9.08     15.16 o 
   2   3   9     1109.22     1023.18     28.92 o 
   3   3   9      203.10      138.87     16.25 o 
   4   3   9       66.77       81.49     27.87 o 
   5   3   9       44.37       18.41     16.25 o 
   6   3   9      489.64      500.26     24.64 o 
   7   3   9       88.81      148.41     34.70 o 
   8   3   9      579.97      580.20     28.47 o 
   9   3   9       93.47      144.76     22.93 o 
  10   3   9      289.94      244.11     25.64 o 
  11   3   9        7.17       22.10     23.04 o 
  12   3   9      139.05      111.10     26.83 o 
 -15   4   9        0.04        2.86     20.55 o 
 -14   4   9       30.95       38.95     21.09 o 
 -13   4   9      674.68      692.00     26.56 o 
 -12   4   9      144.24      161.59     15.41 o 
 -11   4   9       51.68       61.32     13.62 o 
 -10   4   9     4680.35     4594.58     69.94 o 
  -9   4   9        0.12        5.66     12.50 o 
  -8   4   9       25.71       51.80     10.37 o 
  -7   4   9     1018.52     1118.65     23.94 o 
  -6   4   9     2287.12     2591.29     36.52 o 
  -5   4   9      126.10      145.24     10.20 o 
  -4   4   9     3444.50     3662.24     64.45 o 
  -3   4   9     2707.40     2735.63     48.57 o 
  -2   4   9     3130.18     2525.39     79.30 o 
  -1   4   9     2417.71     2566.92     81.06 o 
   0   4   9     5827.02     6018.31     96.96 o 
   1   4   9      482.76      370.02     18.73 o 
   2   4   9      241.38      251.14     17.37 o 
   3   4   9     2821.72     3069.36     57.63 o 
   4   4   9     2125.54     2471.93     62.62 o 
   5   4   9       77.20       41.51     18.09 o 
   6   4   9      150.90      150.77     20.31 o 
   7   4   9      255.75      208.81     30.11 o 
   8   4   9       87.37       91.91     20.26 o 
   9   4   9       36.99       25.49     21.79 o 
  10   4   9      510.12      624.22     31.82 o 
  11   4   9       76.42       77.41     23.66 o 
  12   4   9       28.08       66.96     25.10 o 
 -15   5   9      178.10      167.70     23.10 o 
 -14   5   9       19.82       19.98     23.23 o 
 -13   5   9       94.99       96.74     18.13 o 
 -12   5   9      306.71      212.43     18.52 o 
 -11   5   9       23.77       36.55     12.99 o 
 -10   5   9       69.75      102.73     15.37 o 
  -9   5   9      232.55      195.29     15.30 o 
  -8   5   9     1173.86     1022.71     21.43 o 
  -7   5   9      778.35      742.50     17.71 o 
  -6   5   9      503.52      621.21     16.76 o 
  -5   5   9       31.70       36.52      8.87 o 
  -4   5   9      919.59      930.77     18.48 o 
  -3   5   9    12412.61    13367.06    172.38 o 
  -2   5   9     2990.39     3274.78     69.33 o 
  -1   5   9     1543.86     1603.14     41.44 o 
   0   5   9      767.49     1114.40     52.28 o 
   1   5   9      149.61      147.05     17.68 o 
   2   5   9       76.70       50.29     13.78 o 
   3   5   9        4.37        1.40     14.69 o 
   4   5   9      128.56      170.37     17.80 o 
   5   5   9      832.69      748.77     41.43 o 
   6   5   9      953.47      991.53     37.66 o 
   7   5   9     1121.21     1045.35     36.14 o 
   8   5   9     1661.84     1629.35     44.27 o 
   9   5   9      783.35      692.37     31.62 o 
  10   5   9      204.29      200.17     25.76 o 
  11   5   9       57.01       12.76     23.92 o 
  12   5   9        0.17       17.89     24.34 o 
 -15   6   9      379.12      446.93     26.92 o 
 -14   6   9        0.76        9.08     21.78 o 
 -13   6   9        0.50      -11.77     16.30 o 
 -12   6   9        2.36      -12.40     15.38 o 
 -11   6   9      261.85      214.95     23.49 o 
 -10   6   9      430.49      384.92     18.63 o 
  -9   6   9       95.47       38.72     10.38 o 
  -8   6   9       88.84       65.55      9.83 o 
  -7   6   9     1245.54     1223.58     21.91 o 
  -6   6   9       28.62       48.43      8.65 o 
  -5   6   9      169.22      271.76     11.43 o 
  -4   6   9     1019.27     1267.02     29.51 o 
  -3   6   9     1337.03     1638.89     25.53 o 
  -2   6   9      411.95      513.60     19.16 o 
  -1   6   9      123.42      203.87     15.48 o 
   0   6   9      921.90      876.39     44.64 o 
   1   6   9        5.83       -4.45     19.44 o 
   2   6   9     4739.56     5426.95     90.38 o 
   3   6   9       32.22       17.12     17.05 o 
   4   6   9        2.54       15.14     15.93 o 
   5   6   9       24.45      -15.80     15.80 o 
   6   6   9      524.10      530.51     26.43 o 
   7   6   9      149.83      147.39     20.35 o 
   8   6   9      520.87      576.98     52.30 o 
   9   6   9      233.00      255.33     24.60 o 
  10   6   9       37.77       51.15     22.79 o 
  11   6   9        4.44       16.48     21.80 o 
  12   6   9       10.57       -1.01     24.87 o 
 -15   7   9       31.39       11.27     23.15 o 
 -14   7   9      568.39      593.40     25.41 o 
 -13   7   9        0.00       -7.95     16.00 o 
 -12   7   9       29.26       36.97     15.95 o 
 -11   7   9      402.86      362.56     18.88 o 
 -10   7   9       95.89      132.28     14.97 o 
  -9   7   9      957.41      995.57     21.16 o 
  -8   7   9     1323.67     1317.53     25.20 o 
  -7   7   9       10.61        4.19      9.46 o 
  -6   7   9     2879.89     2705.54     43.23 o 
  -5   7   9       21.58       84.91     10.79 o 
  -4   7   9      777.00      835.53     16.66 o 
  -3   7   9     1719.41     1687.55     25.91 o 
  -2   7   9       27.69       29.76     11.17 o 
  -1   7   9     5577.55     5818.66    148.44 o 
   0   7   9     6487.72     6987.55    122.69 o 
   1   7   9    12023.29    13071.37    208.93 o 
   2   7   9       65.39      101.81     15.34 o 
   3   7   9     1027.93     1056.31     37.42 o 
   4   7   9       72.89       76.03     16.38 o 
   5   7   9      289.40      249.99     20.11 o 
   6   7   9       81.35       82.69     19.79 o 
   7   7   9       15.28       10.35     19.35 o 
   8   7   9      295.63      322.23     26.66 o 
   9   7   9      216.55      145.43     22.60 o 
  10   7   9      160.48       94.07     23.20 o 
  11   7   9       12.55       11.60     23.39 o 
  12   7   9       18.19       30.97     24.77 o 
 -15   8   9       32.08       36.63     15.09 o 
 -14   8   9       36.04        6.09     14.78 o 
 -13   8   9       47.51       13.86     14.68 o 
 -12   8   9     1272.35     1292.82     37.98 o 
 -11   8   9      138.63      209.43     17.80 o 
 -10   8   9     2501.35     2608.75     45.20 o 
  -9   8   9     1418.31     1292.44     34.32 o 
  -8   8   9      279.12      218.87     12.89 o 
  -7   8   9        8.62       27.35     13.81 o 
  -6   8   9      190.96      174.38     15.36 o 
  -5   8   9      590.09      669.10     13.60 o 
  -4   8   9     4968.88     5043.07     61.71 o 
  -3   8   9     1750.58     1727.51     30.72 o 
  -2   8   9      111.29      126.67     11.12 o 
  -1   8   9        0.52       17.67     10.44 o 
   0   8   9     1297.03     1234.88     30.81 o 
   1   8   9       18.98       18.72     13.47 o 
   2   8   9     3102.95     2644.27     51.25 o 
   3   8   9       24.54       53.55     15.76 o 
   4   8   9       91.97      134.55     18.29 o 
   5   8   9      740.37      773.45     29.24 o 
   6   8   9        1.16       -4.58     17.40 o 
   7   8   9      150.48      111.01     20.07 o 
   8   8   9       19.21        9.80     21.14 o 
   9   8   9       43.94       36.18     20.44 o 
  10   8   9        0.01       36.48     22.75 o 
  11   8   9        2.59        4.64     38.75 o 
  12   8   9      182.12      227.75     27.43 o 
 -15   9   9      482.70      510.20     34.58 o 
 -14   9   9       24.23       15.13     25.76 o 
 -13   9   9       25.78       66.66     23.88 o 
 -12   9   9      155.35      150.86     25.08 o 
 -11   9   9      904.11      982.04     37.75 o 
 -10   9   9      108.56      129.09     21.22 o 
  -9   9   9     2721.51     2700.05     57.64 o 
  -8   9   9      415.14      440.98     24.19 o 
  -7   9   9        1.17       -8.35     19.51 o 
  -6   9   9     3818.96     4115.55     85.13 o 
  -5   9   9     4112.71     4294.15     72.81 o 
  -4   9   9     5698.58     5983.97    116.66 o 
  -3   9   9      105.97       90.64      8.13 o 
  -2   9   9      645.26      793.05     19.23 o 
  -1   9   9      846.45      899.78     21.50 o 
   0   9   9       21.71       52.87     14.27 o 
   1   9   9      376.29      437.03     19.92 o 
   2   9   9      772.79      653.10     24.40 o 
   3   9   9     1508.13     1439.86     38.39 o 
   4   9   9     1135.85     1247.62     35.01 o 
   5   9   9      202.49      197.65     20.03 o 
   6   9   9     1731.58     1620.51     47.24 o 
   7   9   9      236.63      167.41     25.06 o 
   8   9   9      313.68      292.21     23.67 o 
   9   9   9       10.90      -20.47     20.47 o 
  10   9   9      126.50       80.34     23.47 o 
  11   9   9       11.14      -17.28     22.65 o 
  12   9   9       38.88       29.54     25.53 o 
 -15  10   9        0.32        7.33     26.64 o 
 -14  10   9      616.66      611.56     51.66 o 
 -13  10   9      149.37      212.40     26.43 o 
 -12  10   9      453.39      530.56     39.42 o 
 -11  10   9        1.25      -11.66     20.09 o 
 -10  10   9      848.28      840.50     33.87 o 
  -9  10   9     2354.75     2232.23     51.77 o 
  -8  10   9     2789.44     2638.67     73.12 o 
  -7  10   9      566.02      568.90     49.93 o 
  -6  10   9     4309.29     4315.77     93.87 o 
  -5  10   9     1458.11     1472.80     44.86 o 
  -4  10   9      244.29      154.59     14.25 o 
  -3  10   9       77.16      104.22      8.83 o 
  -2  10   9     7843.06     7881.77    105.62 o 
  -1  10   9      142.01      140.79     16.45 o 
   0  10   9       23.12        5.28     12.90 o 
   1  10   9      882.38      988.90     28.63 o 
   2  10   9      233.38      270.08     17.98 o 
   3  10   9      423.28      423.33     22.89 o 
   4  10   9      153.43      194.18     30.82 o 
   5  10   9     1610.07     1765.42     49.36 o 
   6  10   9      651.52      577.90     32.38 o 
   7  10   9       77.03      106.71     23.58 o 
   8  10   9      476.60      430.93     26.09 o 
   9  10   9      111.55      119.59     23.78 o 
  10  10   9       35.58       49.21     23.50 o 
  11  10   9       20.75        6.07     23.65 o 
 -15  11   9      236.04      259.63     31.86 o 
 -14  11   9        0.42       42.13     33.27 o 
 -13  11   9        0.03       -1.74     27.55 o 
 -12  11   9      512.45      498.51     31.39 o 
 -11  11   9       22.54       -9.90     21.84 o 
 -10  11   9      210.68      260.27     24.42 o 
  -9  11   9      299.72      314.20     24.19 o 
  -8  11   9     1722.57     1801.63     46.09 o 
  -7  11   9     3174.44     3357.67     65.56 o 
  -6  11   9     1041.97     1091.38     57.56 o 
  -5  11   9      179.85      343.97     39.94 o 
  -4  11   9     1469.95     1416.25     43.61 o 
  -3  11   9      128.32      188.46     13.42 o 
  -2  11   9      518.00      416.60     13.98 o 
  -1  11   9     3960.51     4106.77     74.01 o 
   0  11   9      113.94      221.13     21.11 o 
   1  11   9      279.56      254.87     29.61 o 
   2  11   9     1434.74     1222.33     32.40 o 
   3  11   9        8.32       -5.05     15.80 o 
   4  11   9       93.59       94.48     17.22 o 
   5  11   9       68.47       78.80     23.79 o 
   6  11   9       41.81       -9.76     20.96 o 
   7  11   9      897.01      884.89     33.94 o 
   8  11   9       76.29       43.22     21.60 o 
   9  11   9        1.06        4.04     21.04 o 
  10  11   9       43.06       25.38     22.77 o 
  11  11   9       78.29      114.66     33.89 o 
 -15  12   9      201.53      191.49     30.51 o 
 -14  12   9       48.17       48.47     33.85 o 
 -13  12   9        1.69       -1.47     24.55 o 
 -12  12   9       34.30       13.77     22.79 o 
 -11  12   9       42.81      -19.32     22.52 o 
 -10  12   9       16.84       12.92     21.70 o 
  -9  12   9      276.83      213.77     23.68 o 
  -8  12   9      559.65      476.70     39.54 o 
  -7  12   9      608.38      505.19     32.96 o 
  -6  12   9      247.33      286.51     26.43 o 
  -5  12   9     1539.56     1619.96     52.28 o 
  -4  12   9      537.11      561.07     29.07 o 
  -3  12   9      296.68      242.88     32.47 o 
  -2  12   9      593.66      456.29     16.45 o 
  -1  12   9      413.99      568.91     21.87 o 
   0  12   9      161.31      178.97     13.23 o 
   1  12   9       29.51       28.64     22.53 o 
   2  12   9     2798.73     2806.61     76.43 o 
   3  12   9     1841.78     1741.36     77.18 o 
   4  12   9      122.87       75.27     16.72 o 
   5  12   9      110.66      127.36     19.07 o 
   6  12   9      255.32      191.02     26.47 o 
   7  12   9       96.31      111.53     35.70 o 
   8  12   9      109.71      127.93     22.46 o 
   9  12   9        0.18        0.61     21.23 o 
  10  12   9      122.54      137.26     25.41 o 
  11  12   9       18.92       46.27     24.90 o 
 -14  13   9       48.65        4.43     26.86 o 
 -13  13   9       17.11      -23.27     24.29 o 
 -12  13   9       28.06       61.25     23.96 o 
 -11  13   9      102.37      108.57     24.53 o 
 -10  13   9      203.87      193.18     24.19 o 
  -9  13   9      302.15      241.51     24.42 o 
  -8  13   9      995.69     1095.23     37.07 o 
  -7  13   9       60.84       35.57     18.76 o 
  -6  13   9       82.02       48.69     21.55 o 
  -5  13   9     3627.38     3299.49     77.67 o 
  -4  13   9     1656.80     1613.36    130.40 o 
  -3  13   9      217.81      314.20     19.84 o 
  -2  13   9      710.53      756.72     26.28 o 
  -1  13   9      133.57      120.57     11.19 o 
   0  13   9     1399.89     1350.14     38.07 o 
   1  13   9      115.76      111.94     15.41 o 
   2  13   9      475.70      370.46     28.62 o 
   3  13   9      391.52      499.97     23.66 o 
   4  13   9       72.85       34.28     17.11 o 
   5  13   9       65.72       48.36     17.92 o 
   6  13   9      158.09      125.37     20.57 o 
   7  13   9        2.20       24.49     19.21 o 
   8  13   9       71.24       98.07     22.62 o 
   9  13   9        9.75       42.78     21.59 o 
  10  13   9      143.32      136.92     24.01 o 
  11  13   9       26.25       32.87     24.16 o 
 -14  14   9        0.57      -26.83     26.83 o 
 -13  14   9       12.90        3.72     26.03 o 
 -12  14   9      235.50      205.20     27.95 o 
 -11  14   9       12.47       36.89     23.51 o 
 -10  14   9     1480.16     1506.03     45.67 o 
  -9  14   9        0.21      -19.89     19.89 o 
  -8  14   9     1964.07     2020.16     63.30 o 
  -7  14   9      109.73      126.99     20.57 o 
  -6  14   9      460.20      442.36     24.40 o 
  -5  14   9     1706.17     1746.33     57.56 o 
  -4  14   9        1.62        8.63     19.05 o 
  -3  14   9     1198.39     1179.93     32.51 o 
  -2  14   9       77.66       63.92     15.39 o 
  -1  14   9      575.72      728.76     19.10 o 
   0  14   9       85.90      120.67     12.43 o 
   1  14   9        0.19        1.67     13.95 o 
   2  14   9     1397.83     1170.55     32.82 o 
   3  14   9     1090.07      912.48     34.97 o 
   4  14   9       43.88       67.36     17.86 o 
   5  14   9      100.37      104.22     19.14 o 
   6  14   9        2.17       -0.66     19.18 o 
   7  14   9        4.19        1.17     19.14 o 
   8  14   9      322.38      300.71     26.87 o 
   9  14   9      100.83       99.47     22.13 o 
  10  14   9        8.06       12.85     22.29 o 
  11  14   9      379.43      432.04     30.25 o 
 -14  15   9       24.61       28.46     27.76 o 
 -13  15   9       38.43       56.38     27.54 o 
 -12  15   9        4.71       14.84     23.92 o 
 -11  15   9      103.94      117.98     31.17 o 
 -10  15   9       95.14       62.37     23.04 o 
  -9  15   9        5.38       16.41     20.57 o 
  -8  15   9     2154.15     2271.08     54.00 o 
  -7  15   9      247.37      314.23     32.53 o 
  -6  15   9      154.60      162.98     21.25 o 
  -5  15   9      724.07      781.07     37.74 o 
  -4  15   9      415.37      511.07     23.20 o 
  -3  15   9      155.33      210.05     18.53 o 
  -2  15   9      378.33      470.69     23.17 o 
  -1  15   9       13.19        5.97      9.30 o 
   0  15   9     1872.09     2081.74     43.57 o 
   1  15   9      378.87      358.15     24.13 o 
   2  15   9       16.45       13.88     16.37 o 
   3  15   9       73.22       58.02     17.83 o 
   4  15   9       15.75       38.30     17.61 o 
   5  15   9      147.15       92.40     29.17 o 
   6  15   9        1.68       21.10     18.81 o 
   7  15   9      219.36      239.06     23.67 o 
   8  15   9       53.67       51.25     21.26 o 
   9  15   9      357.55      429.41     28.15 o 
  10  15   9      156.00      115.32     23.63 o 
 -14  16   9        0.05      -27.11     27.11 o 
 -13  16   9      110.90       88.15     28.26 o 
 -12  16   9      106.32       85.41     27.06 o 
 -11  16   9      807.31      818.05     38.95 o 
 -10  16   9      234.76      248.15     26.86 o 
  -9  16   9      778.40      720.43     59.19 o 
  -8  16   9      456.72      550.07     30.51 o 
  -7  16   9      556.24      433.17     26.43 o 
  -6  16   9      149.53      118.60     19.89 o 
  -5  16   9     1664.61     1516.54     48.21 o 
  -4  16   9     1455.26     1483.60     37.69 o 
  -3  16   9     3481.66     3398.75     73.36 o 
  -2  16   9      965.45      947.20     47.42 o 
  -1  16   9      319.11      283.67     19.51 o 
   0  16   9      968.06      959.23     23.52 o 
   1  16   9     1410.31     1136.43     32.73 o 
   2  16   9       25.73       65.39     17.63 o 
   3  16   9      358.40      399.99     23.05 o 
   4  16   9       14.53        9.45     16.49 o 
   5  16   9       17.42      -13.54     18.63 o 
   6  16   9      112.54       97.53     21.87 o 
   7  16   9      110.44       76.54     21.03 o 
   8  16   9      227.42      208.68     23.65 o 
   9  16   9      116.91      104.97     23.46 o 
  10  16   9        0.27       -8.87     21.65 o 
 -13  17   9       17.63        2.16     27.06 o 
 -12  17   9        4.19       44.97     27.35 o 
 -11  17   9        3.52       22.84     25.08 o 
 -10  17   9       14.75       15.97     23.26 o 
  -9  17   9      173.79      163.32     29.08 o 
  -8  17   9       25.69       48.56     21.70 o 
  -7  17   9      640.27      552.27     29.10 o 
  -6  17   9      672.48      741.20     50.65 o 
  -5  17   9      138.57      184.71     21.00 o 
  -4  17   9     1623.79     1400.71     32.60 o 
  -3  17   9      599.44      578.09     26.01 o 
  -2  17   9      617.32      630.86     43.47 o 
  -1  17   9        1.40       -5.72     19.19 o 
   0  17   9     2941.00     2902.18     68.01 o 
   1  17   9        1.96      -31.13     31.13 o 
   2  17   9       58.39       94.75     18.37 o 
   3  17   9        0.02       -9.04     16.50 o 
   4  17   9      594.30      683.27     32.57 o 
   5  17   9      215.73      164.12     26.11 o 
   6  17   9      643.69      631.60     29.00 o 
   7  17   9        2.42       -4.75     20.02 o 
   8  17   9       39.45       15.83     20.73 o 
   9  17   9      105.22      136.90     34.19 o 
  10  17   9       22.72      -21.94     21.94 o 
 -13  18   9        4.65       -7.38     26.67 o 
 -12  18   9       95.55       43.18     26.43 o 
 -11  18   9      148.91      175.43     27.49 o 
 -10  18   9        0.29      -18.77     22.72 o 
  -9  18   9        8.07      -19.55     37.20 o 
  -8  18   9       70.60       72.15     21.88 o 
  -7  18   9        3.69       10.42     20.63 o 
  -6  18   9      672.07      584.27     51.32 o 
  -5  18   9      250.46      244.43     23.51 o 
  -4  18   9      687.33      635.88     23.23 o 
  -3  18   9      770.28      769.80     25.78 o 
  -2  18   9      145.21      144.21     19.16 o 
  -1  18   9     5197.20     5088.93    109.18 o 
   0  18   9      206.73      200.33     26.99 o 
   1  18   9      278.82      244.32     39.94 o 
   2  18   9       16.34       32.11     22.24 o 
   3  18   9        1.67      -21.70     21.70 o 
   4  18   9       29.36       26.12     18.29 o 
   5  18   9      894.53      772.20     64.43 o 
   6  18   9        5.54      -18.45     18.45 o 
   7  18   9      264.88      245.20     35.09 o 
   8  18   9        2.03        2.89     20.50 o 
   9  18   9       37.25       26.49     21.92 o 
  10  18   9       49.09       65.46     29.43 o 
 -13  19   9        1.96      -26.65     26.65 o 
 -12  19   9       26.52       50.77     28.38 o 
 -11  19   9       59.97       19.42     24.96 o 
 -10  19   9      220.23      178.16     27.13 o 
  -9  19   9       33.57       30.97     23.40 o 
  -8  19   9        3.26      -21.11     23.82 o 
  -7  19   9      235.89      190.07     23.96 o 
  -6  19   9       22.28       33.27     20.47 o 
  -5  19   9      369.73      269.34     23.26 o 
  -4  19   9       74.81       87.64     17.08 o 
  -3  19   9        0.02      -18.31     18.31 o 
  -2  19   9        7.05       26.56     15.38 o 
  -1  19   9       74.83       81.63     22.38 o 
   0  19   9      553.83      633.64     79.89 o 
   1  19   9       57.66       72.00     22.74 o 
   2  19   9        4.97       -2.14     20.21 o 
   3  19   9        5.33       43.64     24.08 o 
   4  19   9     1063.46      950.98     40.33 o 
   5  19   9       20.31       26.41     23.41 o 
   6  19   9       97.46       99.59     46.99 o 
   7  19   9       52.16       61.33     31.90 o 
   8  19   9       21.76       31.69     21.19 o 
   9  19   9        1.51       35.52     30.95 o 
 -12  20   9      428.10      356.93     33.44 o 
 -11  20   9      581.96      610.01     36.63 o 
 -10  20   9       70.30       90.26     26.11 o 
  -9  20   9      394.98      361.51     29.29 o 
  -8  20   9      500.96      416.85     50.07 o 
  -7  20   9       72.25       66.21     22.11 o 
  -6  20   9      421.77      475.22     28.17 o 
  -5  20   9      232.49      195.03     22.91 o 
  -4  20   9      362.49      321.51     20.07 o 
  -3  20   9      501.45      548.63     23.74 o 
  -2  20   9      664.20      622.54     28.83 o 
  -1  20   9     3288.49     3152.81     59.69 o 
   0  20   9      660.09      756.43     21.63 o 
   1  20   9       86.14      108.34     52.28 o 
   2  20   9      492.95      496.84     70.49 o 
   3  20   9       22.87       15.19     22.32 o 
   4  20   9       79.99       78.53     23.25 o 
   5  20   9       17.49       26.12     23.12 o 
   6  20   9        0.46       -7.09     22.37 o 
   7  20   9       73.09       64.52     24.54 o 
   8  20   9       30.78       29.52     24.18 o 
   9  20   9       14.28       26.93     25.39 o 
 -12  21   9       24.72       10.13     27.35 o 
 -11  21   9      464.14      476.35     35.83 o 
 -10  21   9        3.69      -24.70     24.70 o 
  -9  21   9       11.45       28.60     28.42 o 
  -8  21   9      113.63      170.73     25.92 o 
  -7  21   9      215.26      277.44     34.93 o 
  -6  21   9      327.51      305.08     26.24 o 
  -5  21   9      113.67      121.15     18.02 o 
  -4  21   9       32.80       37.18     16.57 o 
  -3  21   9      471.22      508.73     22.85 o 
  -2  21   9       10.59       -0.05     15.72 o 
  -1  21   9      138.01      155.66     17.71 o 
   0  21   9        8.94      -10.56     17.26 o 
   1  21   9       67.89       37.32     18.09 o 
   2  21   9       57.98       26.17     35.83 o 
   3  21   9        5.71        1.69     21.94 o 
   4  21   9      174.24      219.01     44.64 o 
   5  21   9      321.59      293.98     68.73 o 
   6  21   9       67.69       58.82     30.54 o 
   7  21   9       61.57       73.44     41.71 o 
   8  21   9      261.73      274.40     27.50 o 
   9  21   9       11.15       16.04     21.84 o 
 -12  22   9        3.25       15.49     28.31 o 
 -11  22   9        5.74        8.30     28.61 o 
 -10  22   9      260.09      309.21     50.73 o 
  -9  22   9        4.12       27.79     24.07 o 
  -8  22   9       53.67       70.00     23.78 o 
  -7  22   9        1.24      -14.42     21.88 o 
  -6  22   9       20.30       11.22     21.14 o 
  -5  22   9        8.11       15.17     16.86 o 
  -4  22   9      227.44      137.10     18.35 o 
  -3  22   9      224.15      165.35     18.29 o 
  -2  22   9       16.37       41.65     21.03 o 
  -1  22   9     2253.94     2047.21     47.61 o 
   0  22   9      283.03      297.87     25.05 o 
   1  22   9       21.06       -2.96     17.35 o 
   2  22   9       12.49       -1.76     17.32 o 
   3  22   9        8.00      -17.01     25.33 o 
   4  22   9      266.93      299.34     35.83 o 
   5  22   9       73.28       99.88     42.88 o 
   6  22   9       17.50       15.63     22.22 o 
   7  22   9        3.37       17.21     21.72 o 
   8  22   9       42.67       42.12     20.25 o 
 -11  23   9        1.40      -16.71     26.83 o 
 -10  23   9        0.94        5.37     25.92 o 
  -9  23   9       22.96       47.26     24.93 o 
  -8  23   9      101.62      130.97     25.76 o 
  -7  23   9      820.13      891.69     38.09 o 
  -6  23   9       77.24       73.72     24.11 o 
  -5  23   9       80.80       92.60     18.15 o 
  -4  23   9      113.75      114.96     18.47 o 
  -3  23   9      176.52      173.56     21.14 o 
  -2  23   9        6.54       -2.34     18.71 o 
  -1  23   9      240.41      304.52     23.98 o 
   0  23   9      288.63      338.45     24.27 o 
   1  23   9        4.96      -16.76     16.76 o 
   2  23   9       31.05       43.08     17.80 o 
   3  23   9      191.88      155.10     19.41 o 
   4  23   9      147.98      142.96     35.83 o 
   5  23   9      239.44      264.25     56.39 o 
   6  23   9      371.98      343.05     26.86 o 
   7  23   9        3.63      -12.03     19.28 o 
   8  23   9       32.08       74.01     50.52 o 
 -11  24   9      242.07      264.22     34.86 o 
 -10  24   9       13.94       16.80     26.43 o 
  -9  24   9        0.03       14.93     26.51 o 
  -8  24   9       49.94       53.92     37.35 o 
  -7  24   9       52.72       40.13     23.51 o 
  -6  24   9        3.67        1.29     22.81 o 
  -5  24   9        3.91      -11.51     16.76 o 
  -4  24   9      490.59      532.99     27.71 o 
  -3  24   9       41.13        3.61     19.67 o 
  -2  24   9      379.16      437.56     25.43 o 
  -1  24   9       35.32       -9.08     20.01 o 
   0  24   9       59.50       34.35     19.43 o 
   1  24   9      186.48      216.75     23.40 o 
   2  24   9       76.34       77.45     18.72 o 
   3  24   9       11.85        8.91     28.78 o 
   4  24   9       83.56      101.38     22.65 o 
   5  24   9      349.56      362.68     27.02 o 
   6  24   9       18.78       37.32     21.73 o 
   7  24   9        4.65       27.02     48.17 o 
 -10  25   9        3.42      -21.23     26.59 o 
  -9  25   9       31.86       25.89     27.01 o 
  -8  25   9        1.21        3.79     24.86 o 
  -7  25   9       49.65       70.79     25.10 o 
  -6  25   9      260.30      256.56     34.11 o 
  -5  25   9      145.52      200.19     30.60 o 
  -4  25   9       17.79        3.75     19.14 o 
  -3  25   9        1.92       10.19     19.56 o 
  -2  25   9      522.56      497.26     30.38 o 
  -1  25   9        0.24       12.77     19.87 o 
   0  25   9      808.52      806.46     31.68 o 
   1  25   9       30.96      -14.32     17.68 o 
   2  25   9      175.49      211.10     20.47 o 
   3  25   9       27.08       19.00     21.88 o 
   4  25   9       28.53      112.36     45.23 o 
   5  25   9       65.34       93.34     28.19 o 
   6  25   9       15.52       34.07     52.87 o 
   7  25   9        1.39      -46.99     46.99 o 
 -10  26   9        0.14      -19.97     45.82 o 
  -9  26   9      147.36      205.05     31.00 o 
  -8  26   9        2.44        6.29     38.18 o 
  -7  26   9        0.20       59.43     30.24 o 
  -6  26   9      125.15      120.59     30.70 o 
  -5  26   9       14.40       -8.81     26.43 o 
  -4  26   9      366.20      316.87     25.67 o 
  -3  26   9      599.49      694.97     30.09 o 
  -2  26   9      362.25      411.05     32.09 o 
  -1  26   9       22.97       19.46     20.57 o 
   0  26   9      586.01      670.65     29.33 o 
   1  26   9       55.51      150.77     20.39 o 
   2  26   9      249.42      267.03     21.63 o 
   3  26   9        6.08       14.32     20.91 o 
   4  26   9        0.00       -4.87     31.13 o 
   5  26   9      127.95       52.87     49.34 o 
   6  26   9        1.05       -9.40     48.17 o 
  -9  27   9       30.69       24.01     35.00 o 
  -8  27   9       20.73      -17.07     58.15 o 
  -7  27   9       15.36       -9.07     30.76 o 
  -6  27   9       18.79       36.47     28.93 o 
  -5  27   9      126.99      136.85     30.76 o 
  -4  27   9       25.56        7.96     21.11 o 
  -3  27   9       62.99      105.35     26.77 o 
  -2  27   9       42.40       76.24     21.07 o 
  -1  27   9       92.35       74.10     20.54 o 
   0  27   9      160.23      183.11     26.07 o 
   1  27   9       33.99       56.83     26.96 o 
   2  27   9        0.64       -1.91     22.91 o 
   3  27   9        5.49       34.50     19.20 o 
   4  27   9       29.98        7.05     45.82 o 
   5  27   9      106.82      123.35     50.52 o 
  -8  28   9        7.50      -30.60     30.60 o 
  -7  28   9        5.74      -11.65     30.43 o 
  -6  28   9       89.05       56.71     29.90 o 
  -5  28   9       17.43       47.46     29.05 o 
  -4  28   9      108.36      143.75     28.51 o 
  -3  28   9      292.72      286.00     44.73 o 
  -2  28   9       73.17       36.70     21.36 o 
  -1  28   9       66.28       63.23     21.59 o 
   0  28   9       63.79       37.57     19.52 o 
   1  28   9      153.23      232.55     21.74 o 
   2  28   9        2.64      -19.28     19.28 o 
   3  28   9       62.42       41.12     49.34 o 
   4  28   9        1.85       27.02     50.52 o 
   5  28   9      193.44      269.03     57.56 o 
  -7  29   9       12.69       42.40     31.59 o 
  -6  29   9       54.39       28.82     30.75 o 
  -5  29   9       24.43       -9.76     29.54 o 
  -4  29   9        2.16       -8.67     27.58 o 
  -3  29   9      135.98      129.55     27.89 o 
  -2  29   9        6.38      -15.63     25.84 o 
  -1  29   9       17.28       14.57     19.38 o 
   0  29   9      387.65      401.38     36.37 o 
   1  29   9       28.57       34.34     22.22 o 
   2  29   9      133.26      128.29     18.45 o 
   3  29   9        2.69       25.85     45.82 o 
   4  29   9       71.04      213.81     54.04 o 
  -6  30   9       28.23        3.57     30.75 o 
  -5  30   9      116.85      110.85     31.50 o 
  -4  30   9      154.04      196.91     55.80 o 
  -3  30   9        8.04       22.67     26.72 o 
  -2  30   9       41.13       77.77     22.00 o 
  -1  30   9        4.75      -11.36     20.07 o 
   0  30   9        2.76       12.58     19.38 o 
   1  30   9        0.01      -19.20     19.20 o 
   2  30   9        0.89       46.99     45.82 o 
  -4  31   9       94.77       86.07     29.30 o 
  -3  31   9      376.06      405.88     38.18 o 
  -2  31   9        0.48       -0.25     20.61 o 
  -1  31   9       11.51       30.33     21.27 o 
   0  31   9        2.27        5.16     19.02 o 
   1  31   9      145.85      232.61     54.04 o 
 -16   0  10       79.95       39.94     39.94 o 
 -14   0  10     1272.41     1285.22     68.14 o 
 -12   0  10      138.82       97.47     24.50 o 
 -10   0  10      476.69      481.34     38.77 o 
  -8   0  10     1507.64     1441.13     44.64 o 
  -6   0  10     5043.33     6034.45    118.78 o 
  -4   0  10        1.15       17.34     15.35 o 
  -2   0  10     3203.08     3699.42    110.43 o 
   0   0  10      234.11      303.10     29.37 o 
   2   0  10     1386.30     1092.56     52.87 o 
   4   0  10     1002.92     1047.04     40.68 o 
   6   0  10       84.75       46.59     41.12 o 
   8   0  10       12.49       -5.40     24.41 o 
  10   0  10       61.21       85.76     29.07 o 
  12   0  10       90.52       51.69     45.82 o 
 -16   1  10       46.12       36.84     27.74 o 
 -15   1  10       10.78       13.84     26.43 o 
 -14   1  10       43.57       77.44     21.45 o 
 -13   1  10      217.04      242.11     19.37 o 
 -12   1  10     1298.18     1278.68     28.95 o 
 -11   1  10      178.89      209.90     14.27 o 
 -10   1  10        8.27        0.41     14.01 o 
  -9   1  10     1991.67     1883.70     41.20 o 
  -8   1  10       47.42       20.49     12.43 o 
  -7   1  10      160.02      207.96     13.76 o 
  -6   1  10      168.82      179.86     19.64 o 
  -5   1  10     3198.96     3142.44     48.45 o 
  -4   1  10     7623.19     8061.22    148.31 o 
  -3   1  10     1592.06     1818.24     55.22 o 
  -2   1  10       77.03       66.20     15.78 o 
  -1   1  10     3374.00     3147.89    192.08 o 
   0   1  10      684.91      329.60     25.85 o 
   1   1  10       91.96      187.26     20.34 o 
   2   1  10        5.91       26.80     17.85 o 
   3   1  10     1909.69     2105.71     82.63 o 
   4   1  10       40.44       15.27     17.72 o 
   5   1  10       28.82       64.77     17.17 o 
   6   1  10        6.61       -9.04     14.51 o 
   7   1  10        5.48       -5.98     15.98 o 
   8   1  10      156.11      168.57     19.51 o 
   9   1  10      359.57      412.19     47.31 o 
  10   1  10       22.32      -14.51     19.32 o 
  11   1  10        1.51       20.90     23.28 o 
  12   1  10      131.56      153.89     33.57 o 
 -16   2  10        8.55       -4.99     26.91 o 
 -15   2  10      564.92      544.71     35.12 o 
 -14   2  10       73.31       66.52     22.26 o 
 -13   2  10        3.59       14.70     16.66 o 
 -12   2  10        9.74       15.17     14.59 o 
 -11   2  10      402.39      327.47     23.47 o 
 -10   2  10       54.50       20.72     14.48 o 
  -9   2  10      323.24      379.53     29.87 o 
  -8   2  10       83.64       73.73     12.88 o 
  -7   2  10      425.55      424.35     24.08 o 
  -6   2  10      532.68      459.06     16.48 o 
  -5   2  10     1397.03     1266.52     25.93 o 
  -4   2  10     6159.91     6445.06    114.63 o 
  -3   2  10      795.61      853.49     30.74 o 
  -2   2  10      631.65      537.61     24.92 o 
  -1   2  10      392.73      487.55     55.80 o 
   0   2  10     1264.98     1345.79     56.98 o 
   1   2  10      603.73      561.10     30.54 o 
   2   2  10      154.72      207.25     30.30 o 
   3   2  10      579.96      463.00     22.18 o 
   4   2  10        3.50      -10.88     15.98 o 
   5   2  10     1121.76     1346.41     48.16 o 
   6   2  10        4.04       30.44     19.16 o 
   7   2  10        3.02      -18.33     28.63 o 
   8   2  10       31.90       15.55     20.33 o 
   9   2  10        2.87       -0.05     26.04 o 
  10   2  10      184.33      225.01     26.64 o 
  11   2  10      103.19       94.37     48.27 o 
  12   2  10      220.55      151.49     34.07 o 
 -15   3  10      284.43      275.62     63.44 o 
 -14   3  10        4.16      -10.83     19.69 o 
 -13   3  10      350.91      398.31     44.59 o 
 -12   3  10      704.40      629.78     21.37 o 
 -11   3  10      664.09      627.22     20.58 o 
 -10   3  10       96.65      123.94     16.47 o 
  -9   3  10      152.31      157.88     15.20 o 
  -8   3  10      420.58      394.64     19.98 o 
  -7   3  10     2512.16     2474.04     41.46 o 
  -6   3  10      120.69      126.64     14.14 o 
  -5   3  10      628.33      726.80     19.99 o 
  -4   3  10       75.09      144.35     22.17 o 
  -3   3  10     2589.32     2935.24    126.29 o 
  -2   3  10       38.15       42.23     15.22 o 
  -1   3  10      622.45      696.83     29.48 o 
   0   3  10      929.48     1032.64     48.17 o 
   1   3  10      986.41      944.27     29.29 o 
   2   3  10     2321.49     2352.48     57.19 o 
   3   3  10      100.13       68.47     16.50 o 
   4   3  10      712.46      774.95     32.58 o 
   5   3  10      841.34      927.86     32.09 o 
   6   3  10        0.13       -2.32     17.80 o 
   7   3  10      254.88      231.61     22.60 o 
   8   3  10       13.88        3.37     19.78 o 
   9   3  10      117.96       84.55     23.81 o 
  10   3  10        5.74      -21.55     21.55 o 
  11   3  10       88.42       84.74     25.08 o 
  12   3  10        5.02       -4.32     24.40 o 
 -15   4  10       39.70       41.53     21.60 o 
 -14   4  10        0.06      -19.69     19.69 o 
 -13   4  10      225.12      291.57     20.77 o 
 -12   4  10       31.64       29.09     14.37 o 
 -11   4  10      150.87      156.12     14.96 o 
 -10   4  10      319.93      272.26     18.29 o 
  -9   4  10       60.56       70.27     13.76 o 
  -8   4  10     3894.85     3809.88     58.03 o 
  -7   4  10     2469.15     2457.61     36.04 o 
  -6   4  10      600.65      478.37     15.18 o 
  -5   4  10       23.26       14.85     10.50 o 
  -4   4  10        7.38        2.08     10.56 o 
  -3   4  10     2173.53     2357.85     91.05 o 
  -2   4  10      631.46      734.04     28.43 o 
  -1   4  10     1078.82      824.35     32.37 o 
   0   4  10     1136.73     1190.34     63.44 o 
   1   4  10     6027.99     6251.54    102.16 o 
   2   4  10      464.69      376.88     20.52 o 
   3   4  10      358.77      556.11     23.72 o 
   4   4  10       39.83        3.13     15.60 o 
   5   4  10      482.97      470.43     24.62 o 
   6   4  10       38.88       11.85     18.08 o 
   7   4  10       16.53       -4.30     18.08 o 
   8   4  10       59.26       51.82     26.27 o 
   9   4  10      942.08      866.71     47.01 o 
  10   4  10       30.55       20.93     23.28 o 
  11   4  10        4.50       10.97     23.92 o 
  12   4  10       16.53       15.34     25.65 o 
 -15   5  10       10.45       35.40     20.94 o 
 -14   5  10        2.42      -19.07     19.07 o 
 -13   5  10      393.18      325.00     21.60 o 
 -12   5  10        4.56       -1.44     15.48 o 
 -11   5  10       26.66       23.49     13.50 o 
 -10   5  10      443.02      459.95     37.81 o 
  -9   5  10      509.03      494.51     24.11 o 
  -8   5  10     3446.78     3591.31     48.76 o 
  -7   5  10      908.27      877.01     19.42 o 
  -6   5  10     2610.90     2544.50     36.25 o 
  -5   5  10       62.93       71.35     12.54 o 
  -4   5  10       49.84       57.69      9.36 o 
  -3   5  10        0.27        1.24     18.81 o 
  -2   5  10      105.56       69.60     15.72 o 
  -1   5  10     1655.69     1526.29     42.73 o 
   0   5  10     8838.20     9618.97    149.86 o 
   1   5  10     1117.70     1375.51     36.87 o 
   2   5  10       22.90       48.73     14.89 o 
   3   5  10       41.10       95.32     16.66 o 
   4   5  10        5.19       -7.43     15.76 o 
   5   5  10      481.29      506.12     25.53 o 
   6   5  10      375.51      366.52     54.00 o 
   7   5  10       20.26        5.04     18.53 o 
   8   5  10       63.99      121.01     22.36 o 
   9   5  10       36.43       13.07     20.77 o 
  10   5  10      265.18      266.46     26.81 o 
  11   5  10        0.38        7.02     23.30 o 
 -15   6  10        2.37      -19.36     19.36 o 
 -14   6  10      467.61      470.02     23.78 o 
 -13   6  10      878.53      871.42     28.49 o 
 -12   6  10      233.04      252.09     18.93 o 
 -11   6  10      146.86      135.61     14.30 o 
 -10   6  10     1988.23     2050.60     39.45 o 
  -9   6  10       92.80       82.46     21.82 o 
  -8   6  10     2992.02     3276.93     45.06 o 
  -7   6  10       62.37       73.37      9.69 o 
  -6   6  10     2911.46     2902.51     66.64 o 
  -5   6  10     5500.65     5343.75     66.29 o 
  -4   6  10     3592.72     3141.94     42.10 o 
  -3   6  10     1605.08     1709.96     34.42 o 
  -2   6  10     5641.08     6624.79    128.73 o 
  -1   6  10      287.44      423.56     40.53 o 
   0   6  10      872.44      906.31     27.48 o 
   1   6  10     1426.08     1249.92     32.27 o 
   2   6  10     1028.82     1117.75     31.84 o 
   3   6  10      113.97      122.81     16.93 o 
   4   6  10      171.78      145.66     20.77 o 
   5   6  10      614.51      619.04     31.31 o 
   6   6  10       78.69       78.62     19.89 o 
   7   6  10       36.56       48.65     20.07 o 
   8   6  10      683.99      686.16     42.39 o 
   9   6  10       75.93       68.27     23.10 o 
  10   6  10       13.59        2.90     22.79 o 
  11   6  10        0.00      -23.05     23.05 o 
 -15   7  10        8.85      -11.37     18.67 o 
 -14   7  10        4.96       18.02     16.45 o 
 -13   7  10        4.51       13.03     15.44 o 
 -12   7  10      215.38      226.70     17.98 o 
 -11   7  10      187.37      124.62     13.62 o 
 -10   7  10      136.36      157.62     14.88 o 
  -9   7  10      215.14      220.42     12.94 o 
  -8   7  10       75.85       87.18     10.29 o 
  -7   7  10     1912.89     1734.46     27.07 o 
  -6   7  10      921.05      833.11     17.30 o 
  -5   7  10        0.98       16.31     14.32 o 
  -4   7  10     4388.63     4456.03     56.27 o 
  -3   7  10      807.55      559.24     17.30 o 
  -2   7  10      989.91     1095.32     31.08 o 
  -1   7  10     1106.52      972.72     30.18 o 
   0   7  10     2226.29     1862.32     45.20 o 
   1   7  10     2900.36     2654.32     62.19 o 
   2   7  10     4367.60     4670.84     81.35 o 
   3   7  10       69.33       54.67     21.19 o 
   4   7  10     1922.91     1974.46     78.00 o 
   5   7  10       24.80       -1.33     17.53 o 
   6   7  10      908.04      929.71     33.87 o 
   7   7  10       11.69        5.78     18.81 o 
   8   7  10     1109.59     1034.13     38.58 o 
   9   7  10       73.04       70.77     23.47 o 
  10   7  10        0.02      -10.46     22.15 o 
  11   7  10       49.32       55.41     25.16 o 
 -15   8  10       74.29      102.70     27.56 o 
 -14   8  10        0.09      -13.52     13.52 o 
 -13   8  10      223.29      211.52     16.55 o 
 -12   8  10        9.88       -0.05     13.20 o 
 -11   8  10        3.80       17.12     15.77 o 
 -10   8  10     1526.47     1581.07     32.61 o 
  -9   8  10      231.51      282.79     11.30 o 
  -8   8  10     3062.05     2900.16     43.89 o 
  -7   8  10       92.87      133.31      8.12 o 
  -6   8  10      417.42      375.68     11.50 o 
  -5   8  10      399.95      395.92     12.11 o 
  -4   8  10      114.12      148.19     12.91 o 
  -3   8  10     1586.44     1619.81     28.38 o 
  -2   8  10      371.55      389.53     18.95 o 
  -1   8  10     1116.56     1113.76     33.24 o 
   0   8  10     1032.99     1104.35     54.82 o 
   1   8  10      216.26      122.01     16.25 o 
   2   8  10     3026.10     3079.96     58.72 o 
   3   8  10      279.75      301.90     20.47 o 
   4   8  10      273.01      306.92     39.67 o 
   5   8  10      933.65      914.65     43.32 o 
   6   8  10      332.28      374.03     25.30 o 
   7   8  10       85.27      123.47     21.00 o 
   8   8  10        4.35      -18.08     20.28 o 
   9   8  10      414.18      500.39     50.10 o 
  10   8  10        3.22       -7.90     22.81 o 
  11   8  10        5.27      -22.70     22.70 o 
 -15   9  10      108.03      178.43     35.41 o 
 -14   9  10       69.94       62.66     25.28 o 
 -13   9  10       43.52       38.38     23.85 o 
 -12   9  10      368.81      338.59     27.11 o 
 -11   9  10      113.96      110.03     27.04 o 
 -10   9  10     2704.29     2577.78     62.09 o 
  -9   9  10     3769.51     3821.22    133.28 o 
  -8   9  10     1681.99     1911.08     57.30 o 
  -7   9  10      318.14      260.68     25.33 o 
  -6   9  10     1075.47      984.77     28.69 o 
  -5   9  10     1511.02     1469.62     26.53 o 
  -4   9  10     2198.52     2105.91     30.04 o 
  -3   9  10     1234.64     1286.85     22.24 o 
  -2   9  10      328.83      330.79     14.35 o 
  -1   9  10       40.99       53.02     13.94 o 
   0   9  10     2518.32     2443.31     48.27 o 
   1   9  10      121.17      143.72     22.52 o 
   2   9  10       65.23       20.44     14.62 o 
   3   9  10       87.31       27.81     17.36 o 
   4   9  10      207.84      155.48     18.71 o 
   5   9  10       50.74       27.93     23.75 o 
   6   9  10      277.22      335.41     24.15 o 
   7   9  10       11.94       -2.35     19.31 o 
   8   9  10       16.51      -11.48     21.04 o 
   9   9  10      115.75      141.57     42.50 o 
  10   9  10       21.39       30.81     29.01 o 
  11   9  10       49.34       15.99     25.10 o 
 -15  10  10       55.17        9.96     26.07 o 
 -14  10  10       40.36       33.96     25.35 o 
 -13  10  10       57.67       29.31     24.28 o 
 -12  10  10      993.32     1036.97     40.78 o 
 -11  10  10      159.33      165.25     23.28 o 
 -10  10  10      666.35      574.51     30.06 o 
  -9  10  10     2518.22     2550.34     56.97 o 
  -8  10  10      877.67      922.09     41.11 o 
  -7  10  10     1735.75     1705.97     53.15 o 
  -6  10  10     1470.25     1407.88     46.10 o 
  -5  10  10       80.41      114.87     23.88 o 
  -4  10  10      310.00      263.31     11.19 o 
  -3  10  10      257.51      340.51     11.79 o 
  -2  10  10     2930.18     2862.01     53.65 o 
  -1  10  10     1209.50     1079.07     24.46 o 
   0  10  10      793.79      791.83     26.75 o 
   1  10  10      178.74      137.11     16.55 o 
   2  10  10     2604.71     2640.84     53.28 o 
   3  10  10       59.10       31.94     18.33 o 
   4  10  10      121.82       94.31     17.86 o 
   5  10  10      326.44      262.27     22.52 o 
   6  10  10      129.37      118.71     20.75 o 
   7  10  10      398.90      319.41     24.75 o 
   8  10  10       41.21       16.52     20.54 o 
   9  10  10       36.78       45.28     22.91 o 
  10  10  10       34.39       41.42     23.68 o 
  11  10  10       23.02       24.28     24.42 o 
 -15  11  10        0.34       10.75     42.41 o 
 -14  11  10       39.31       48.52     26.07 o 
 -13  11  10      180.06      194.26     27.69 o 
 -12  11  10     1359.78     1300.01     45.25 o 
 -11  11  10        3.39       17.03     21.88 o 
 -10  11  10      812.96      864.19     58.87 o 
  -9  11  10     2149.62     2053.99     50.18 o 
  -8  11  10     4161.19     4516.66     83.87 o 
  -7  11  10      300.41      307.17     27.82 o 
  -6  11  10      240.38      404.71     28.65 o 
  -5  11  10      538.95      588.79     30.74 o 
  -4  11  10      688.18      575.98     21.75 o 
  -3  11  10      102.33      107.28     10.14 o 
  -2  11  10       38.32       36.39     10.01 o 
  -1  11  10      163.56      336.30     14.86 o 
   0  11  10       36.89       15.66     13.64 o 
   1  11  10      605.85      683.23     29.47 o 
   2  11  10      626.66      631.62     31.66 o 
   3  11  10       22.11       31.53     16.78 o 
   4  11  10      489.68      631.12     41.04 o 
   5  11  10      200.39      208.40     20.55 o 
   6  11  10       92.90      101.10     29.34 o 
   7  11  10      109.09       56.05     20.96 o 
   8  11  10       27.47        8.58     20.99 o 
   9  11  10      537.00      487.01     45.01 o 
  10  11  10       96.30       92.51     25.68 o 
  11  11  10        8.83       22.36     24.58 o 
 -14  12  10       13.57       15.11     26.62 o 
 -13  12  10       71.68      122.37     26.88 o 
 -12  12  10       15.21      -22.13     22.13 o 
 -11  12  10      557.14      596.72     31.19 o 
 -10  12  10        0.34       20.48     21.47 o 
  -9  12  10       22.15      -12.87     19.89 o 
  -8  12  10       26.02       26.72     20.09 o 
  -7  12  10      533.58      475.10     32.37 o 
  -6  12  10     3708.64     3836.87    125.70 o 
  -5  12  10      565.91      485.83     29.91 o 
  -4  12  10        2.66       12.14     13.20 o 
  -3  12  10       21.37        3.98     12.10 o 
  -2  12  10     3239.38     2946.58     48.84 o 
  -1  12  10      100.09      144.86     12.44 o 
   0  12  10      181.08      196.73     24.77 o 
   1  12  10     1353.32     1527.64     47.45 o 
   2  12  10     3466.87     3124.35    118.65 o 
   3  12  10      333.55      367.48     22.48 o 
   4  12  10       47.15       42.08     18.88 o 
   5  12  10      248.77      235.93     22.05 o 
   6  12  10      300.40      293.50     23.34 o 
   7  12  10       64.05       79.55     20.75 o 
   8  12  10       78.59      101.08     22.79 o 
   9  12  10       13.14       23.91     25.85 o 
  10  12  10        0.10      -22.29     22.29 o 
  11  12  10       99.50       77.12     38.03 o 
 -14  13  10       66.46       26.74     27.48 o 
 -13  13  10       86.75      115.77     27.29 o 
 -12  13  10       16.89       -1.59     23.28 o 
 -11  13  10        7.39        8.72     23.24 o 
 -10  13  10      119.14      169.51     24.34 o 
  -9  13  10       77.26       88.21     22.45 o 
  -8  13  10      143.91      121.03     21.92 o 
  -7  13  10       79.85       79.21     23.97 o 
  -6  13  10      285.69      235.67     26.99 o 
  -5  13  10     1026.88     1101.20     77.54 o 
  -4  13  10     3106.69     2837.28    156.25 o 
  -3  13  10     5460.00     5354.23     77.38 o 
  -2  13  10      336.15      396.82     23.23 o 
  -1  13  10        0.04       -3.67     10.57 o 
   0  13  10       13.09       19.09     15.33 o 
   1  13  10      741.77      751.37     44.46 o 
   2  13  10        3.49       -7.31     15.55 o 
   3  13  10        0.15      -11.32     16.24 o 
   4  13  10      157.05      119.50     19.23 o 
   5  13  10      487.92      490.32     26.22 o 
   6  13  10      200.20      211.44     29.35 o 
   7  13  10      325.79      330.02     25.04 o 
   8  13  10      306.33      263.05     26.08 o 
   9  13  10       53.91       84.67     23.16 o 
  10  13  10       17.24       20.52     22.62 o 
 -14  14  10        1.66      -37.75     37.75 o 
 -13  14  10      470.18      487.41     33.46 o 
 -12  14  10      290.40      307.03     30.52 o 
 -11  14  10      158.68      242.29     27.96 o 
 -10  14  10      257.19      269.60     34.20 o 
  -9  14  10      136.40      109.00     23.06 o 
  -8  14  10      281.23      199.22     35.33 o 
  -7  14  10      661.03      708.47     30.71 o 
  -6  14  10       48.03       15.86     22.43 o 
  -5  14  10     3563.37     3732.49     86.81 o 
  -4  14  10     1569.05     1525.69     48.99 o 
  -3  14  10     1099.64     1007.26     31.41 o 
  -2  14  10     1087.81      902.59     16.42 o 
  -1  14  10      546.18      537.98     18.15 o 
   0  14  10       64.09       96.88     17.04 o 
   1  14  10        6.74       24.29     19.02 o 
   2  14  10     4149.65     4149.64     79.54 o 
   3  14  10      398.75      360.56     21.68 o 
   4  14  10        0.11       17.29     18.18 o 
   5  14  10       31.01       42.81     19.21 o 
   6  14  10        0.42        7.11     18.95 o 
   7  14  10      252.95      203.73     23.95 o 
   8  14  10      347.90      523.72     29.35 o 
   9  14  10      384.31      316.51     27.78 o 
  10  14  10        6.64       -2.96     24.16 o 
 -14  15  10        0.01      -27.11     27.11 o 
 -13  15  10       14.13       25.43     27.28 o 
 -12  15  10        0.13      -24.19     24.19 o 
 -11  15  10      140.70      100.20     25.28 o 
 -10  15  10      950.09      890.75     37.51 o 
  -9  15  10      572.06      503.69     30.06 o 
  -8  15  10      148.71      115.55     22.13 o 
  -7  15  10     1075.73     1248.49     47.55 o 
  -6  15  10      262.77      310.13     23.94 o 
  -5  15  10      416.88      448.83     30.74 o 
  -4  15  10      116.39      174.38     24.50 o 
  -3  15  10      232.78      359.25     21.70 o 
  -2  15  10     3139.85     3177.43     75.15 o 
  -1  15  10     1622.11     1570.67     47.62 o 
   0  15  10      329.30      350.81     20.52 o 
   1  15  10      545.97      561.32     40.10 o 
   2  15  10       12.86       40.28     16.76 o 
   3  15  10      182.35      180.94     41.25 o 
   4  15  10       23.40       38.17     18.24 o 
   5  15  10      111.30      191.68     21.95 o 
   6  15  10      171.44      111.84     22.13 o 
   7  15  10      217.93      261.66     24.68 o 
   8  15  10       72.69       45.91     21.77 o 
   9  15  10        0.10       20.22     23.23 o 
  10  15  10        2.42       -5.31     23.07 o 
 -14  16  10        0.01        9.34     28.69 o 
 -13  16  10       32.25        4.70     33.23 o 
 -12  16  10       44.31       44.21     26.81 o 
 -11  16  10      367.51      333.32     36.63 o 
 -10  16  10       35.49       62.00     24.28 o 
  -9  16  10       19.35      -16.03     21.47 o 
  -8  16  10      295.16      336.16     34.93 o 
  -7  16  10      822.23      807.51     32.54 o 
  -6  16  10        1.17       -7.50     18.71 o 
  -5  16  10       57.93       22.32     22.43 o 
  -4  16  10       34.74       13.27     17.12 o 
  -3  16  10       92.04       83.76     19.18 o 
  -2  16  10       97.83      104.86     18.20 o 
  -1  16  10      278.90      310.31     17.21 o 
   0  16  10      374.79      340.13     56.39 o 
   1  16  10      115.06      154.99     48.17 o 
   2  16  10     1048.91     1074.68     33.42 o 
   3  16  10       44.30       77.36     18.30 o 
   4  16  10      306.05      262.11     22.36 o 
   5  16  10      121.91      115.98     21.60 o 
   6  16  10        0.75       -9.46     19.14 o 
   7  16  10        0.41       -8.52     26.38 o 
   8  16  10       82.35       52.00     22.07 o 
   9  16  10        6.07       21.17     23.25 o 
  10  16  10       78.82       62.42     25.44 o 
 -13  17  10        8.57       24.90     27.96 o 
 -12  17  10       31.23       28.66     26.38 o 
 -11  17  10       14.23      -23.97     24.34 o 
 -10  17  10      317.71      328.15     29.55 o 
  -9  17  10       50.61       51.86     23.24 o 
  -8  17  10      343.51      374.85     27.32 o 
  -7  17  10      627.00      436.49     34.46 o 
  -6  17  10      159.85      227.55     23.85 o 
  -5  17  10      120.94      114.98     22.95 o 
  -4  17  10      179.84      173.40     20.09 o 
  -3  17  10      310.20      362.96     22.79 o 
  -2  17  10      417.86      376.62     22.98 o 
  -1  17  10     3639.97     3711.84     64.40 o 
   0  17  10     2688.02     2575.34     66.77 o 
   1  17  10      144.19      182.71     25.69 o 
   2  17  10       13.75        5.22     22.02 o 
   3  17  10        1.11        7.17     17.46 o 
   4  17  10      288.17      247.78     22.13 o 
   5  17  10      294.22      257.08     23.46 o 
   6  17  10       55.91       63.25     27.73 o 
   7  17  10      360.65      507.45     29.34 o 
   8  17  10        6.89      -13.17     21.32 o 
   9  17  10       34.12        2.60     22.59 o 
 -13  18  10      310.19      346.23     33.46 o 
 -12  18  10      254.41      284.80     31.88 o 
 -11  18  10      382.60      339.39     31.75 o 
 -10  18  10      135.79      194.74     29.29 o 
  -9  18  10      155.71      216.07     53.42 o 
  -8  18  10        1.02        9.30     21.68 o 
  -7  18  10        1.25      -19.50     19.50 o 
  -6  18  10      184.40      217.43     31.27 o 
  -5  18  10       25.99        3.83     19.84 o 
  -4  18  10        2.59       -1.18     25.75 o 
  -3  18  10      188.39      150.02     20.09 o 
  -2  18  10     1941.09     1937.99     45.63 o 
  -1  18  10     9545.97     9025.21    303.68 o 
   0  18  10     4557.33     4521.72    100.35 o 
   1  18  10      405.76      393.86     29.64 o 
   2  18  10       44.74       22.26     22.86 o 
   3  18  10      438.93      421.18     35.83 o 
   4  18  10      119.75       85.16     63.44 o 
   5  18  10        1.23      -21.88     21.88 o 
   6  18  10       43.62       34.56     20.57 o 
   7  18  10       94.41       67.33     21.09 o 
   8  18  10       36.92       15.94     21.36 o 
   9  18  10       66.91      104.68     25.17 o 
 -13  19  10        0.78        4.03     28.42 o 
 -12  19  10      101.47      146.65     29.12 o 
 -11  19  10      202.10      215.97     29.78 o 
 -10  19  10      205.03      198.93     27.88 o 
  -9  19  10       15.49       24.96     23.68 o 
  -8  19  10      601.85      537.63     31.46 o 
  -7  19  10      124.84       78.90     23.68 o 
  -6  19  10      215.04      173.63     23.00 o 
  -5  19  10      127.39       79.24     21.15 o 
  -4  19  10      238.19      268.33     19.32 o 
  -3  19  10     1002.24      895.70     32.30 o 
  -2  19  10     1971.48     1833.63     65.12 o 
  -1  19  10        1.68        4.90     21.17 o 
   0  19  10      173.73      184.97     24.76 o 
   1  19  10      425.39      368.13     29.05 o 
   2  19  10        1.50       25.32     25.85 o 
   3  19  10        1.03      -10.72     21.94 o 
   4  19  10       16.58       -9.55     22.86 o 
   5  19  10        0.51      -17.36     23.66 o 
   6  19  10       20.79       43.86     49.34 o 
   7  19  10        1.00       28.61     24.99 o 
   8  19  10       53.47       84.52     23.52 o 
   9  19  10       35.57       22.67     27.49 o 
 -12  20  10       12.95       26.90     29.93 o 
 -11  20  10        0.47      -13.44     25.70 o 
 -10  20  10        0.42      -24.15     24.15 o 
  -9  20  10        1.73       12.70     22.32 o 
  -8  20  10      258.23      259.63     34.34 o 
  -7  20  10       22.40        3.84     23.04 o 
  -6  20  10      808.64      798.62     33.61 o 
  -5  20  10       55.06       19.15     20.14 o 
  -4  20  10     1009.78      963.01     30.29 o 
  -3  20  10        6.62       43.33     16.54 o 
  -2  20  10        1.23       10.70     19.13 o 
  -1  20  10        5.95       13.05     18.66 o 
   0  20  10      629.91      530.14     32.62 o 
   1  20  10        0.53      -10.09     22.32 o 
   2  20  10      189.91      257.26     27.38 o 
   3  20  10       13.77       51.80     54.04 o 
   4  20  10        0.95      -12.92     33.48 o 
   5  20  10       25.10       12.15     24.34 o 
   6  20  10      110.04      125.42     26.48 o 
   7  20  10       66.04       77.47     47.58 o 
   8  20  10        9.57       15.47     24.73 o 
 -12  21  10       41.03       17.42     27.51 o 
 -11  21  10       47.54       80.17     28.71 o 
 -10  21  10       47.07       56.34     25.52 o 
  -9  21  10        0.34       12.54     23.68 o 
  -8  21  10       30.69       32.27     31.42 o 
  -7  21  10       16.66       26.08     22.56 o 
  -6  21  10        7.48      -17.19     21.82 o 
  -5  21  10      121.59      125.33     23.00 o
[truncated: 285,702 more chars]
